# Supplementary material for: A new crystal modification of diammonium hydrogen phosphate, (NH4)2(HPO4)
Source: Acta Crystallogr Sect E Struct Rep Online. 2010 Mar 20;66(Pt 4):i26–7. doi: 10.1107/S1600536810009839 (PMC2984071; doi:10.1107/S1600536810009839)
Supplement: Supplementary file 1 [file e-66-00i26-sup1.cif]

##############################################################################
###                                                                        ###
###        Electronic paper (Acta Crystallographica Section E)             ###
###                                                                        ###
##############################################################################
#                                                                            #
# This CIF contains the data in a paper accepted for publication in Acta     #
# Crystallographica Section E. It conforms to the requirements of Notes      #
# for Authors for Section E, and has been peer reviewed under the auspices   #
# of the IUCr Commission on Journals.                                        #
#                                                                            #
# Full details of the Crystallographic Information File format               #
# are given in the paper "The Crystallographic Information File (CIF):       #
# a New Standard Archive File for Crystallography" by S. R. Hall, F. H.      #
# Allen and I. D. Brown [Acta Cryst. (1991), A47, 655-685].                  #
#                                                                            #
# The current version of the core CIF dictionary is obtainable from          #
# ftp://ftp.iucr.org/pub/cif_core.dic. The current version number is 2.4.    #
#                                                                            #
# Software is freely available for graphical display of the structure(s) in  #
# this CIF.  For information consult the CIF home page http://www.iucr.org/  #
# cif/home.html                                                              #
#                                                                            #
# This file may be used for bona fide research purposes within the           #
# scientific community so long as proper attribution is given to the journal # 
# article from which it was obtained.                                        #
#                                                                            #
##############################################################################
                                             
data_global
_audit_creation_method     SHELXL-97
_journal_date_recd_electronic     2010-02-08
_journal_date_accepted     2010-03-16
_journal_name_full     'Acta Crystallographica, Section E'
_journal_year     2010
_journal_volume     66
_journal_issue      4
_journal_page_first     i26
_journal_page_last     i27
_journal_paper_category     QI
_journal_coeditor_code     BR2137
_publ_contact_author_name     'Peter C. Kunz'
_publ_contact_author_address
;
Heirich-Heine-Universit\"at D\"usseldorf
Institut f\"ur Anorganische Chemie und Strukturchemie I
Universit\"atsstr. 1
D-40225 D\"usseldorf
Germany
;
_publ_contact_author_email     peter.kunz@uni-duesseldorf.de
_publ_contact_author_fax     '+49 211 8112287'
_publ_contact_author_phone     '+49 211 8112873'
_publ_section_title
;
A new crystal modification of diammonium hydrogen phosphate, (NH~4~)~2~(HPO~4~)
;
loop_
    _publ_author_name
    _publ_author_address
    'Kunz, Peter C.'
;
Heirich-Heine-Universit\"at D\"usseldorf
Institut f\"ur Anorganische Chemie und Strukturchemie I
Universit\"atsstrasse 1
D-40225 D\"usseldorf
Germany
;
    'Wetzel, Corinna'
;
Heirich-Heine-Universit\"at D\"usseldorf
Institut f\"ur Anorganische Chemie und Strukturchemie I
Universit\"atsstrasse 1
D-40225 D\"usseldorf
Germany
;
    'Spingler, Bernhard'
;
Anorganisch-Chemisches Institut
Universit\"at Z\"urich-Irchel
Winterthurerstrasse 190
CH-8057 Z\"urich
Switzerland
;
_chemical_name_systematic
;
diammonium hydrogen phosphate
;
_chemical_name_common     'diammonium hydrogen phosphate'
_chemical_formula_moiety     '2(N H4 +), H O4 P 2-'
_chemical_formula_sum     'H9 N2 O4 P'
_chemical_formula_structural     '(N H4)2 H P O4'
_chemical_formula_iupac     '2N H4 +, H P O4 2-'
_chemical_formula_weight     132.06
_chemical_melting_point     ?
_symmetry_cell_setting     monoclinic
_symmetry_space_group_name_H-M     'P 21/c'
_symmetry_space_group_name_Hall     '-P 2ybc'
loop_
    _symmetry_equiv_pos_as_xyz
    'x, y, z'
    '-x, y+1/2, -z+1/2'
    '-x, -y, -z'
    'x, -y-1/2, z-1/2'
_cell_length_a     11.2868(3)
_cell_length_b     15.3466(4)
_cell_length_c     6.41894(19)
_cell_angle_alpha     90.00
_cell_angle_beta     90.795(3)
_cell_angle_gamma     90.00
_cell_volume     1111.74(5)
_cell_formula_units_Z     8
_cell_measurement_reflns_used     11185
_cell_measurement_theta_min     2.6507
_cell_measurement_theta_max     37.5527
_cell_measurement_temperature     183(2)
_exptl_crystal_description     needle
_exptl_crystal_colour     colourless
_exptl_crystal_size_max     0.44
_exptl_crystal_size_mid     0.17
_exptl_crystal_size_min     0.11
_exptl_crystal_density_diffrn     1.578
_exptl_crystal_density_meas     ?
_exptl_crystal_density_method     'not measured'
_exptl_crystal_F_000     560
_exptl_absorpt_coefficient_mu     0.421
_exptl_absorpt_correction_type     multi-scan
_exptl_absorpt_process_details
;
CrysAlis PRO (Oxford Diffraction, 2009)
;
_exptl_absorpt_correction_T_min     0.8907
_exptl_absorpt_correction_T_max     0.9552
_diffrn_ambient_temperature     183(2)
_diffrn_radiation_type     MoK\a
_diffrn_radiation_wavelength     0.7107
_diffrn_radiation_source     'Enhance (Mo) X-ray Source'
_diffrn_radiation_monochromator     graphite
_diffrn_measurement_device_type     'Oxford Xcalibur Ruby CCD'
_diffrn_measurement_method     '\w oscillation scan'
_diffrn_detector_area_resol_mean     10.4498
_diffrn_reflns_number     22537
_diffrn_reflns_av_R_equivalents     0.0333
_diffrn_reflns_av_sigmaI/netI     0.0305
_diffrn_reflns_theta_min     2.65
_diffrn_reflns_theta_max     36.32
_diffrn_reflns_theta_full     36.32
_diffrn_measured_fraction_theta_max     0.999
_diffrn_measured_fraction_theta_full     0.999
_diffrn_reflns_limit_h_min     -18
_diffrn_reflns_limit_h_max     18
_diffrn_reflns_limit_k_min     -25
_diffrn_reflns_limit_k_max     25
_diffrn_reflns_limit_l_min     -9
_diffrn_reflns_limit_l_max     10
_diffrn_standards_number     ?
_diffrn_standards_interval_count     ?
_diffrn_standards_interval_time     ?
_diffrn_standards_decay_%     ?
_refine_special_details
;
Refinement of <i>F</i>^2^ against ALL reflections. The weighted <i>R</i>-factor
wR and goodness of fit <i>S</i> are based on <i>F</i>^2^, conventional
<i>R</i>-factors <i>R</i> are based on <i>F</i>, with <i>F</i> set to zero for
negative <i>F</i>^2^. The threshold expression of <i>F</i>^2^ >
\s(<i>F</i>^2^) is used only for calculating <i>R</i>-factors(gt) etc. and is
not relevant to the choice of reflections for refinement. <i>R</i>-factors
based on <i>F</i>^2^ are statistically about twice as large as those based on
<i>F</i>, and <i>R</i>- factors based on ALL data will be even larger.
;
_reflns_number_total     5384
_reflns_number_gt     4400
_reflns_threshold_expression     I>2\s(I)
_refine_ls_structure_factor_coef     Fsqd
_refine_ls_matrix_type     full
_refine_ls_R_factor_all     0.0580
_refine_ls_R_factor_gt     0.0482
_refine_ls_wR_factor_gt     0.1554
_refine_ls_wR_factor_ref     0.1579
_refine_ls_goodness_of_fit_ref     1.212
_refine_ls_restrained_S_all     1.211
_refine_ls_number_reflns     5384
_refine_ls_number_parameters     181
_refine_ls_number_restraints     16
_refine_ls_hydrogen_treatment     mixed
_refine_ls_weighting_scheme     calc
_refine_ls_weighting_details
         'calc w=1/[\s^2^(Fo^2^)+(0.0508P)^2^+1.9491P] where P=(Fo^2^+2Fc^2^)/3'
_atom_sites_solution_hydrogens     geom
_atom_sites_solution_primary     direct
_atom_sites_solution_secondary     difmap
_refine_ls_shift/su_max     0.000
_refine_ls_shift/su_mean     0.000
_refine_diff_density_max     0.818
_refine_diff_density_min     -0.685
_refine_ls_extinction_method     none
loop_
    _atom_type_symbol
    _atom_type_description
    _atom_type_scat_dispersion_real
    _atom_type_scat_dispersion_imag
    _atom_type_scat_source
    N N 0.0061 0.0033 'International Tables Vol C Tables 4.2.6.8 and 6.1.1.4'
    H H 0.0000 0.0000 'International Tables Vol C Tables 4.2.6.8 and 6.1.1.4'
    O O 0.0106 0.0060 'International Tables Vol C Tables 4.2.6.8 and 6.1.1.4'
    P P 0.1023 0.0942 'International Tables Vol C Tables 4.2.6.8 and 6.1.1.4'
_computing_data_collection     'CrysAlis Pro (Oxford Diffraction, 2009)'
_computing_cell_refinement     'CrysAlis Pro (Oxford Diffraction, 2009)'
_computing_data_reduction     'CrysAlis Pro (Oxford Diffraction, 2009)'
_computing_structure_solution     'SIR97 (Altomare <i>et al.</i>,  1999)'
_computing_structure_refinement     'SHELXL97 (Sheldrick, 2008)'
_computing_molecular_graphics     'ORTEP-3 (Farrugia, 1997)'
_computing_publication_material
                            'SHELXL97 (Sheldrick, 2008) and PLATON (Spek, 2009)'
loop_
    _atom_site_type_symbol
    _atom_site_label
    _atom_site_fract_x
    _atom_site_fract_y
    _atom_site_fract_z
    _atom_site_U_iso_or_equiv
    _atom_site_adp_type
    _atom_site_calc_flag
    _atom_site_refinement_flags
    _atom_site_occupancy
    _atom_site_disorder_assembly
    _atom_site_disorder_group
    O O1 0.12341(16) 0.48227(11) 0.6812(3) 0.0260(4) Uani d . 1 . .
    H H1 0.181(4) 0.502(3) 0.635(6) 0.039 Uiso d . 1 . .
    O O2 0.25104(13) 0.34866(10) 0.7264(2) 0.0180(3) Uani d . 1 . .
    O O3 0.13920(15) 0.40992(11) 1.0319(2) 0.0198(3) Uani d . 1 . .
    O O4 0.02645(13) 0.34042(10) 0.7334(3) 0.0190(3) Uani d . 1 . .
    O O5 -0.41866(14) 0.29289(11) 0.4731(3) 0.0209(3) Uani d . 1 . .
    H H5 -0.368(3) 0.259(3) 0.529(6) 0.031 Uiso d . 1 . .
    O O6 -0.47633(13) 0.40326(10) 0.2142(2) 0.0174(3) Uani d . 1 . .
    O O7 -0.30247(15) 0.43252(11) 0.4549(2) 0.0209(3) Uani d . 1 . .
    O O8 -0.28270(13) 0.32102(10) 0.1683(2) 0.0182(3) Uani d . 1 . .
    P P1 0.13662(4) 0.39195(3) 0.79806(7) 0.01228(10) Uani d . 1 . .
    P P2 -0.36645(4) 0.36515(3) 0.32105(7) 0.01211(10) Uani d . 1 . .
    N N11 0.03108(16) 0.66864(12) 0.7030(3) 0.0185(3) Uani d D 1 . .
    H H11A 0.009(3) 0.7219(13) 0.720(5) 0.028 Uiso d D 1 . .
    H H11B 0.1058(17) 0.667(2) 0.730(5) 0.028 Uiso d D 1 . .
    H H11C -0.017(3) 0.638(2) 0.780(5) 0.028 Uiso d D 1 . .
    H H11D 0.018(3) 0.658(2) 0.570(3) 0.028 Uiso d D 1 . .
    N N12 0.47645(17) 0.41255(13) 0.7925(3) 0.0188(3) Uani d D 1 . .
    H H12A 0.500(3) 0.402(2) 0.920(3) 0.028 Uiso d D 1 . .
    H H12B 0.523(3) 0.382(2) 0.711(5) 0.028 Uiso d D 1 . .
    H H12C 0.479(3) 0.4675(13) 0.760(5) 0.028 Uiso d D 1 . .
    H H12D 0.4031(19) 0.395(2) 0.770(5) 0.028 Uiso d D 1 . .
    N N13 0.29995(16) 0.32905(12) 1.2991(3) 0.0182(3) Uani d D 1 . .
    H H13A 0.252(3) 0.351(2) 1.207(4) 0.027 Uiso d D 1 . .
    H H13B 0.285(3) 0.339(2) 1.428(3) 0.027 Uiso d D 1 . .
    H H13C 0.3748(18) 0.345(2) 1.278(5) 0.027 Uiso d D 1 . .
    H H13D 0.288(3) 0.2742(12) 1.282(5) 0.027 Uiso d D 1 . .
    N N14 -0.18493(17) 0.42049(12) 0.8356(3) 0.0178(3) Uani d D 1 . .
    H H14A -0.227(3) 0.425(2) 0.720(4) 0.027 Uiso d D 1 . .
    H H14B -0.221(3) 0.394(2) 0.933(4) 0.027 Uiso d D 1 . .
    H H14C -0.169(3) 0.4726(14) 0.877(5) 0.027 Uiso d D 1 . .
    H H14D -0.1132(19) 0.398(2) 0.814(5) 0.027 Uiso d D 1 . .
loop_
    _atom_site_aniso_label
    _atom_site_aniso_U_11
    _atom_site_aniso_U_22
    _atom_site_aniso_U_33
    _atom_site_aniso_U_12
    _atom_site_aniso_U_13
    _atom_site_aniso_U_23
    O1 0.0185(7) 0.0193(7) 0.0403(10) 0.0021(6) 0.0007(6) 0.0145(7)
    O2 0.0140(6) 0.0182(6) 0.0220(7) 0.0022(5) 0.0025(5) -0.0015(5)
    O3 0.0225(7) 0.0215(7) 0.0153(6) 0.0000(5) -0.0005(5) -0.0035(5)
    O4 0.0142(6) 0.0179(6) 0.0249(7) -0.0037(5) -0.0022(5) -0.0034(5)
    O5 0.0183(6) 0.0207(7) 0.0237(7) 0.0025(5) 0.0055(5) 0.0099(5)
    O6 0.0145(6) 0.0189(6) 0.0188(6) 0.0015(5) -0.0032(5) 0.0032(5)
    O7 0.0221(7) 0.0242(7) 0.0165(6) -0.0048(6) -0.0035(5) -0.0031(5)
    O8 0.0150(6) 0.0206(7) 0.0192(6) -0.0010(5) 0.0046(5) -0.0033(5)
    P1 0.01141(19) 0.01162(19) 0.01380(19) -0.00003(14) -0.00053(14)
                                                                    -0.00007(14)
    P2 0.01113(18) 0.0140(2) 0.01122(18) -0.00061(14) 0.00038(13) 0.00073(14)
    N11 0.0167(7) 0.0184(7) 0.0205(8) 0.0015(6) -0.0007(6) -0.0001(6)
    N12 0.0170(7) 0.0226(8) 0.0169(7) 0.0013(6) -0.0008(6) -0.0018(6)
    N13 0.0160(7) 0.0199(7) 0.0187(7) -0.0015(6) -0.0001(5) 0.0002(6)
    N14 0.0178(7) 0.0197(7) 0.0159(7) -0.0006(6) 0.0001(5) -0.0016(6)
_geom_special_details
;
All esds (except the esd in the dihedral angle between two l.s. planes) are
estimated using the full covariance matrix. The cell esds are taken into
account individually in the estimation of esds in distances, angles and
torsion angles; correlations between esds in cell parameters are only used
when they are defined by crystal symmetry. An approximate (isotropic)
treatment of cell esds is used for estimating esds involving l.s. planes.
;
loop_
    _geom_bond_atom_site_label_1
    _geom_bond_atom_site_label_2
    _geom_bond_site_symmetry_2
    _geom_bond_distance
    _geom_bond_publ_flag
    O1 P1 . 1.5821(17) ?
    O1 H1 . 0.78(4) ?
    O2 P1 . 1.5287(15) ?
    O3 P1 . 1.5257(16) ?
    O4 P1 . 1.5262(15) ?
    O5 P2 . 1.5955(16) ?
    O5 H5 . 0.85(4) ?
    O6 P2 . 1.5254(15) ?
    O7 P2 . 1.5201(16) ?
    O8 P2 . 1.5295(15) ?
    N11 H11A . 0.862(18) ?
    N11 H11B . 0.859(18) ?
    N11 H11C . 0.876(18) ?
    N11 H11D . 0.877(18) ?
    N12 H12A . 0.869(18) ?
    N12 H12B . 0.878(18) ?
    N12 H12C . 0.868(18) ?
    N12 H12D . 0.879(18) ?
    N13 H13A . 0.863(18) ?
    N13 H13B . 0.862(18) ?
    N13 H13C . 0.892(18) ?
    N13 H13D . 0.859(18) ?
    N14 H14A . 0.874(18) ?
    N14 H14B . 0.856(18) ?
    N14 H14C . 0.861(18) ?
    N14 H14D . 0.890(18) ?
loop_
    _geom_angle_atom_site_label_1
    _geom_angle_atom_site_label_2
    _geom_angle_atom_site_label_3
    _geom_angle_site_symmetry_1
    _geom_angle_site_symmetry_3
    _geom_angle
    _geom_angle_publ_flag
    P1 O1 H1 . . 116(3) ?
    P2 O5 H5 . . 115(3) ?
    O3 P1 O4 . . 111.44(9) ?
    O3 P1 O2 . . 111.70(9) ?
    O4 P1 O2 . . 112.43(9) ?
    O3 P1 O1 . . 107.95(10) ?
    O4 P1 O1 . . 104.71(10) ?
    O2 P1 O1 . . 108.21(9) ?
    O7 P2 O6 . . 111.73(9) ?
    O7 P2 O8 . . 111.74(9) ?
    O6 P2 O8 . . 112.79(9) ?
    O7 P2 O5 . . 107.68(9) ?
    O6 P2 O5 . . 103.69(9) ?
    O8 P2 O5 . . 108.73(9) ?
    H11A N11 H11B . . 107(3) ?
    H11A N11 H11C . . 105(3) ?
    H11B N11 H11C . . 119(3) ?
    H11A N11 H11D . . 105(3) ?
    H11B N11 H11D . . 110(3) ?
    H11C N11 H11D . . 110(3) ?
    H12A N12 H12B . . 107(3) ?
    H12A N12 H12C . . 113(3) ?
    H12B N12 H12C . . 111(3) ?
    H12A N12 H12D . . 112(3) ?
    H12B N12 H12D . . 108(3) ?
    H12C N12 H12D . . 106(3) ?
    H13A N13 H13B . . 118(3) ?
    H13A N13 H13C . . 112(3) ?
    H13B N13 H13C . . 107(3) ?
    H13A N13 H13D . . 101(3) ?
    H13B N13 H13D . . 105(3) ?
    H13C N13 H13D . . 113(3) ?
    H14A N14 H14B . . 114(3) ?
    H14A N14 H14C . . 107(3) ?
    H14B N14 H14C . . 109(3) ?
    H14A N14 H14D . . 112(3) ?
    H14B N14 H14D . . 112(3) ?
    H14C N14 H14D . . 102(3) ?
loop_
    _geom_hbond_atom_site_label_D
    _geom_hbond_atom_site_label_H
    _geom_hbond_atom_site_label_A
    _geom_hbond_site_symmetry_A
    _geom_hbond_distance_DH
    _geom_hbond_distance_HA
    _geom_hbond_distance_DA
    _geom_hbond_angle_DHA
    O1 H1 O7 3_566 0.78(4) 1.80(4) 2.570(2) 168(4)
    O5 H5 O8 4_566 0.85(4) 1.79(4) 2.632(2) 170(4)
    N11 H11A O4 2_556 0.862(18) 1.888(18) 2.747(2) 175(4)
    N11 H11B O8 3_566 0.859(18) 2.100(19) 2.951(2) 171(3)
    N11 H11C O3 3_567 0.876(18) 1.988(19) 2.852(3) 169(3)
    N11 H11D O4 3_566 0.877(18) 2.008(19) 2.870(2) 167(3)
    N12 H12A O6 1_656 0.869(18) 1.91(2) 2.755(2) 165(3)
    N12 H12B O5 1_655 0.878(18) 2.16(2) 3.008(3) 161(3)
    N12 H12C O6 3_566 0.868(18) 1.99(2) 2.827(2) 161(3)
    N12 H12D O2 . 0.879(18) 1.877(18) 2.754(2) 175(3)
    N13 H13A O3 . 0.863(18) 1.915(19) 2.773(2) 172(3)
    N13 H13B O2 1_556 0.862(18) 1.962(18) 2.822(2) 175(3)
    N13 H13C O6 1_656 0.892(18) 1.952(19) 2.830(2) 168(3)
    N13 H13D O2 4_566 0.859(18) 1.963(18) 2.820(2) 176(3)
    N14 H14A O7 . 0.874(18) 1.900(18) 2.771(2) 174(3)
    N14 H14B O8 1_556 0.856(18) 2.010(19) 2.859(2) 171(3)
    N14 H14C O3 3_567 0.861(18) 1.924(18) 2.784(2) 178(3)
    N14 H14D O4 . 0.890(18) 1.889(19) 2.771(2) 171(3)
