# Supplementary material for: A new crystal modification of diammonium hydrogen phosphate, (NH4)2(HPO4)
Source: Acta Crystallogr Sect E Struct Rep Online. 2010 Mar 20;66(Pt 4):i26–7. doi: 10.1107/S1600536810009839 (PMC2984071; doi:10.1107/S1600536810009839)
Supplement: Supplementary file 2 [file e-66-00i26-Isup2.hkl]

# 
# h,k,l, Fc-squared, Fo-squared, sigma(Fo-squared) and status flag 
# 
data_I
_shelx_title ' KP240110 IN P2(1)/C' 
_shelx_refln_list_code          4 
_shelx_F_calc_maximum      191.84 
_exptl_crystal_F_000       560.00 
_reflns_d_resolution_high  0.6000 
 
loop_ 
 _symmetry_equiv_pos_as_xyz 
 'x, y, z' 
 '-x, y+1/2, -z+1/2' 
 '-x, -y, -z' 
 'x, -y-1/2, z-1/2' 
 
_cell_length_a    11.2868 
_cell_length_b    15.3466 
_cell_length_c     6.4189 
_cell_angle_alpha  90.000 
_cell_angle_beta   90.795 
_cell_angle_gamma  90.000 
 
_shelx_F_squared_multiplier     1.000 
 
loop_ 
 _refln_index_h 
 _refln_index_k 
 _refln_index_l 
 _refln_F_squared_calc 
 _refln_F_squared_meas 
 _refln_F_squared_sigma 
 _refln_observed_status 
   3   0   0      164.45      157.14      3.44 o 
   4   0   0      136.56       74.71      5.40 o 
   5   0   0     1735.96     1962.30     21.67 o 
   6   0   0     2602.86     2760.37     24.11 o 
   7   0   0     3805.54     3988.91     64.63 o 
   8   0   0     4149.77     4235.94     26.81 o 
   9   0   0      393.06      393.06      7.44 o 
  10   0   0      291.15      286.78      6.84 o 
  11   0   0      164.58      181.06      4.91 o 
  12   0   0     2093.69     2134.84     48.83 o 
  13   0   0       19.34       18.25      6.01 o 
  14   0   0      313.03      348.28     21.55 o 
  15   0   0       21.80       17.88      7.46 o 
  16   0   0      100.31      118.13     14.93 o 
  17   0   0       23.43       26.17     11.65 o 
  18   0   0     1445.84     1506.74     46.85 o 
   3   1   0     1106.56     1092.42      8.90 o 
   4   1   0       49.89       59.63      2.23 o 
   5   1   0       47.42       56.00      2.35 o 
   6   1   0     2071.29     2009.33     18.76 o 
   7   1   0       42.10       49.63      2.35 o 
   8   1   0      157.92      151.36      3.72 o 
   9   1   0      502.31      519.71      8.02 o 
  10   1   0     1146.51     1150.05      8.00 o 
  11   1   0       54.40       62.33      2.82 o 
  12   1   0      683.84      718.47     10.47 o 
  13   1   0       25.62       24.04      4.63 o 
  14   1   0       41.87       39.70      5.45 o 
  15   1   0       24.48       24.97      6.10 o 
  16   1   0      422.98      436.58     14.86 o 
  17   1   0       12.71       10.25      7.66 o 
  18   1   0       40.47       38.74      9.58 o 
   0   2   0       48.73       65.78      2.78 o 
   1   2   0      396.44      458.33      5.17 o 
   2   2   0       48.13       51.67      2.46 o 
   3   2   0    11515.34    12084.91    104.87 o 
   4   2   0     1821.54     1994.72      8.87 o 
   5   2   0     1648.08     1786.41     10.56 o 
   6   2   0     1336.84     1406.73     12.95 o 
   7   2   0       36.60       36.21      2.02 o 
   8   2   0      134.18      155.17      3.44 o 
   9   2   0      109.03      108.87      3.22 o 
  10   2   0        0.25        3.89      1.94 o 
  11   2   0       82.66       87.87      3.35 o 
  12   2   0       69.22       74.98      4.73 o 
  13   2   0       41.72       48.26      6.04 o 
  14   2   0        4.25        4.03      5.20 o 
  15   2   0      190.30      191.33      9.80 o 
  16   2   0       71.43       74.79      7.94 o 
  17   2   0       11.00        3.68      6.31 o 
  18   2   0        0.01        1.72      7.64 o 
   1   3   0       94.02      147.39      5.40 o 
   2   3   0     6174.48     7220.82    110.99 o 
   3   3   0     3232.78     3321.12     19.18 o 
   4   3   0      834.74      925.76      9.15 o 
   5   3   0      143.69      176.55      4.41 o 
   6   3   0     2851.73     2950.76     28.32 o 
   7   3   0     1071.48     1149.73     12.91 o 
   8   3   0     1226.02     1292.29     15.04 o 
   9   3   0      951.02      995.04     10.14 o 
  10   3   0     1936.03     1959.10     29.32 o 
  11   3   0      176.97      183.04      4.80 o 
  12   3   0      451.11      490.48      8.97 o 
  13   3   0       85.67       92.02      7.00 o 
  14   3   0      405.12      427.35     13.06 o 
  15   3   0      113.48      128.45      8.84 o 
  16   3   0      411.93      435.65     14.37 o 
  17   3   0        6.42        8.08      6.11 o 
  18   3   0       10.90       17.94      7.38 o 
   0   4   0    36803.17    38571.07    219.75 o 
   1   4   0       32.58       26.77      1.11 o 
   2   4   0        2.25       11.28      0.76 o 
   3   4   0        3.57        3.50      0.97 o 
   4   4   0        3.02       18.18      1.58 o 
   5   4   0       48.32       50.98      2.33 o 
   6   4   0     1816.07     1947.36     13.84 o 
   7   4   0        8.59        8.44      1.95 o 
   8   4   0     3021.29     3019.69     16.71 o 
   9   4   0      324.27      323.37      5.67 o 
  10   4   0      989.05     1050.38     10.27 o 
  11   4   0       12.69       12.58      3.01 o 
  12   4   0      800.56      825.14     13.85 o 
  13   4   0       80.30       82.20      5.83 o 
  14   4   0      203.97      216.25      9.90 o 
  15   4   0        9.58       10.35      5.55 o 
  16   4   0       50.18       50.55      6.93 o 
  17   4   0       25.58       36.28      7.15 o 
  18   4   0      686.76      732.94     19.57 o 
   1   5   0      856.91      924.37      7.35 o 
   2   5   0      252.08      226.57      2.74 o 
   3   5   0     3060.97     3292.85     35.42 o 
   4   5   0        1.16        1.75      1.14 o 
   5   5   0     1312.96     1523.37     12.71 o 
   6   5   0      448.75      419.51      6.34 o 
   7   5   0      299.43      316.70      5.49 o 
   8   5   0      509.34      510.62      8.23 o 
   9   5   0      635.18      662.07      8.64 o 
  10   5   0      563.52      542.90      8.67 o 
  11   5   0       43.95       52.25      3.70 o 
  12   5   0      177.38      183.20      6.06 o 
  13   5   0      429.13      424.43     10.82 o 
  14   5   0        3.75        6.76      5.40 o 
  15   5   0       32.44       36.46      6.26 o 
  16   5   0       70.60       69.69      7.57 o 
  17   5   0        4.83        8.90      6.56 o 
  18   5   0       50.45       49.06     10.42 o 
   0   6   0      122.27      140.98      2.21 o 
   1   6   0     1605.48     1790.58     13.99 o 
   2   6   0      255.18      271.61      3.40 o 
   3   6   0    13269.86    14276.34     74.80 o 
   4   6   0     1114.07     1194.46     15.09 o 
   5   6   0      541.72      583.52      9.69 o 
   6   6   0     1288.26     1389.25      9.76 o 
   7   6   0        0.55        2.06      2.01 o 
   8   6   0       50.05       49.76      3.08 o 
   9   6   0        7.15        5.65      2.67 o 
  10   6   0        0.01        2.83      2.90 o 
  11   6   0      296.55      317.95      7.30 o 
  12   6   0       16.54       16.07      3.44 o 
  13   6   0      179.22      172.74      7.53 o 
  14   6   0       44.88       54.63      5.56 o 
  15   6   0      602.55      648.00     17.50 o 
  16   6   0        7.98       12.10      5.96 o 
  17   6   0       10.05       14.81      8.40 o 
  18   6   0       14.81       26.25      9.35 o 
   1   7   0      248.88      303.03      3.61 o 
   2   7   0     1911.20     1825.26     10.64 o 
   3   7   0      188.06      172.97      3.64 o 
   4   7   0       68.74       80.76      1.92 o 
   5   7   0      425.83      466.19      5.75 o 
   6   7   0     1320.98     1325.35     17.02 o 
   7   7   0       43.75       42.49      3.08 o 
   8   7   0     1249.23     1282.53     20.90 o 
   9   7   0      152.07      162.23      5.52 o 
  10   7   0      474.44      492.27     14.80 o 
  11   7   0       61.64       57.81      4.48 o 
  12   7   0      235.42      259.66      7.18 o 
  13   7   0      296.86      307.35      9.51 o 
  14   7   0      170.00      159.88      7.85 o 
  15   7   0      143.47      165.09      9.31 o 
  16   7   0      304.54      330.48     17.08 o 
  17   7   0        1.17        4.08      8.15 o 
  18   7   0        2.62        7.32      9.42 o 
   0   8   0        2.30        2.37      1.31 o 
   1   8   0       30.52       46.76      1.91 o 
   2   8   0      194.55      212.77      3.23 o 
   3   8   0      588.37      619.79      6.28 o 
   4   8   0     4223.70     4115.36     46.59 o 
   5   8   0      184.47      195.73      3.01 o 
   6   8   0       81.09       77.80      3.06 o 
   7   8   0      589.50      611.40      8.52 o 
   8   8   0     3240.83     3271.02     31.02 o 
   9   8   0       98.01      113.00      4.80 o 
  10   8   0     1047.77     1069.98     17.14 o 
  11   8   0       17.00       25.74      3.55 o 
  12   8   0      161.05      176.70      6.23 o 
  13   8   0       11.82       15.19      3.66 o 
  14   8   0      190.67      212.02     10.91 o 
  15   8   0       21.69       27.64      6.73 o 
  16   8   0      208.76      218.48     15.12 o 
  17   8   0       19.50       25.75      9.80 o 
   1   9   0      240.80      274.50      5.48 o 
   2   9   0      328.30      299.30      4.32 o 
   3   9   0      916.85      952.43      7.51 o 
   4   9   0        6.50        4.81      2.34 o 
   5   9   0     2483.79     2477.74     17.86 o 
   6   9   0      524.05      532.68     12.70 o 
   7   9   0       53.86       52.78      3.60 o 
   8   9   0      325.69      319.07      6.77 o 
   9   9   0      909.83      993.58     21.51 o 
  10   9   0      235.89      233.91      6.82 o 
  11   9   0        3.46        5.60      3.18 o 
  12   9   0       19.63       30.21      4.15 o 
  13   9   0      536.58      564.49     12.67 o 
  14   9   0      157.32      160.64     10.25 o 
  15   9   0       20.05       26.10      7.05 o 
  16   9   0        2.66        1.35      8.68 o 
  17   9   0       47.94       62.77     11.33 o 
   0  10   0      658.08      684.16      7.20 o 
   1  10   0        2.54        7.19      1.55 o 
   2  10   0      431.32      444.95      5.00 o 
   3  10   0     7305.20     7498.02     40.87 o 
   4  10   0     1035.73     1050.96      9.67 o 
   5  10   0      773.16      767.27      8.89 o 
   6  10   0      117.57      122.16      4.22 o 
   7  10   0     1201.30     1295.42     18.28 o 
   8  10   0       25.11       24.63      2.82 o 
   9  10   0       16.51       14.80      2.97 o 
  10  10   0        0.85        2.25      4.30 o 
  11  10   0      841.34      912.47     29.52 o 
  12  10   0       15.93       13.55      4.87 o 
  13  10   0        0.02        0.93      4.53 o 
  14  10   0      158.35      161.60     10.27 o 
  15  10   0      729.14      760.89     20.13 o 
  16  10   0       16.23       29.34      9.70 o 
  17  10   0       12.77       17.46      8.81 o 
   1  11   0      359.17      377.90      5.23 o 
   2  11   0     2287.93     2337.81     13.72 o 
   3  11   0       94.67      102.15      2.98 o 
   4  11   0        6.11       10.71      2.47 o 
   5  11   0     1931.18     1973.46     13.59 o 
   6  11   0      808.14      800.51     11.16 o 
   7  11   0        0.03        1.66      2.97 o 
   8  11   0       79.19       89.26      6.11 o 
   9  11   0       77.62       88.82      6.39 o 
  10  11   0      182.66      187.11      8.68 o 
  11  11   0       47.37       48.54      6.59 o 
  12  11   0       86.17      108.78      7.75 o 
  13  11   0      453.69      464.61     18.64 o 
  14  11   0       58.52       54.53      7.43 o 
  15  11   0       13.84       13.65      6.49 o 
  16  11   0      104.49      104.02     10.00 o 
   0  12   0     1050.20     1028.82      8.54 o 
   1  12   0      666.95      650.03      6.03 o 
   2  12   0        0.89        6.03      1.77 o 
   3  12   0       78.56       76.70      2.85 o 
   4  12   0     2267.97     2279.16     15.34 o 
   5  12   0      478.27      481.08      8.40 o 
   6  12   0      230.66      249.89      5.52 o 
   7  12   0      258.19      255.50      6.14 o 
   8  12   0      181.29      180.26      8.48 o 
   9  12   0       36.50       47.17      4.79 o 
  10  12   0      108.47      100.60      7.09 o 
  11  12   0       38.24       39.99      5.88 o 
  12  12   0       14.51       12.66      5.60 o 
  13  12   0        0.91        2.76      7.49 o 
  14  12   0      252.15      250.60     12.51 o 
  15  12   0        3.51        8.67      6.68 o 
  16  12   0       83.15       87.03      9.49 o 
   1  13   0     1861.29     1855.75     15.14 o 
   2  13   0       62.57       68.38      2.56 o 
   3  13   0     1279.04     1311.66      9.75 o 
   4  13   0        0.31        2.39      2.54 o 
   5  13   0     2064.26     2063.24     14.50 o 
   6  13   0       40.48       42.81      3.26 o 
   7  13   0      246.70      236.41      6.16 o 
   8  13   0       13.26       14.46      3.13 o 
   9  13   0      372.13      386.60      8.73 o 
  10  13   0       85.70       92.99      6.27 o 
  11  13   0       14.97       20.97      4.82 o 
  12  13   0       31.02       35.49      5.65 o 
  13  13   0      619.66      641.90     17.87 o 
  14  13   0       33.21       33.77      6.43 o 
  15  13   0        0.05        2.47      5.96 o 
  16  13   0       21.70       30.15      6.88 o 
   0  14   0       11.96       14.97      1.76 o 
   1  14   0      779.41      806.52      6.88 o 
   2  14   0       32.92       40.19      2.26 o 
   3  14   0      798.97      825.73      8.13 o 
   4  14   0        0.10        2.11      2.72 o 
   5  14   0      883.75      884.38     10.02 o 
   6  14   0       93.70       98.14      4.22 o 
   7  14   0      957.80      996.77     17.24 o 
   8  14   0       32.00       37.70      3.82 o 
   9  14   0        0.68        3.12      3.45 o 
  10  14   0       11.53       13.11      4.49 o 
  11  14   0      569.93      616.81     13.94 o 
  12  14   0      131.35      147.91      8.20 o 
  13  14   0        7.31       11.77      6.76 o 
  14  14   0       39.90       49.44      7.80 o 
  15  14   0      236.30      245.89     11.24 o 
   1  15   0        0.04        2.10      1.65 o 
   2  15   0        2.28        7.86      1.86 o 
   3  15   0      118.28      130.20      3.63 o 
   4  15   0      186.73      196.15      5.21 o 
   5  15   0      411.48      432.43      7.46 o 
   6  15   0        5.49        8.48      2.99 o 
   7  15   0       19.62       22.21      3.51 o 
   8  15   0        1.61        3.10      3.44 o 
   9  15   0       73.13       63.90      4.90 o 
  10  15   0        4.54        8.52      4.71 o 
  11  15   0       19.23       21.36      5.21 o 
  12  15   0       18.62       19.22      5.54 o 
  13  15   0       81.15       87.37      8.95 o 
  14  15   0        0.07        1.39      6.77 o 
  15  15   0        0.83        1.55      6.50 o 
   0  16   0      294.18      274.05      9.72 o 
   1  16   0      138.43      124.88      3.86 o 
   2  16   0      317.90      335.00      5.08 o 
   3  16   0      554.50      583.65      8.94 o 
   4  16   0      245.29      259.04      5.25 o 
   5  16   0        3.69        4.44      2.88 o 
   6  16   0        4.10        5.57      2.95 o 
   7  16   0      100.11       98.73      4.61 o 
   8  16   0       47.39       54.20      4.37 o 
   9  16   0       24.80       24.18      5.12 o 
  10  16   0       32.57       45.99      5.79 o 
  11  16   0      145.52      162.07      8.52 o 
  12  16   0       36.71       46.43      6.36 o 
  13  16   0        8.00        9.06      6.63 o 
  14  16   0       72.52       92.89      9.66 o 
   1  17   0     1224.54     1255.88     11.46 o 
   2  17   0       25.73       27.81      2.70 o 
   3  17   0       27.13       29.48      2.56 o 
   4  17   0       25.94       25.84      3.18 o 
   5  17   0      649.84      674.14     12.94 o 
   6  17   0       28.68       29.29      3.56 o 
   7  17   0       26.44       32.33      3.77 o 
   8  17   0      104.65      111.43      5.63 o 
   9  17   0      259.04      277.68      9.93 o 
  10  17   0       14.56       19.31      5.34 o 
  11  17   0        2.44        4.45      5.63 o 
  12  17   0        4.04        5.26      5.44 o 
  13  17   0      302.22      324.42     14.35 o 
  14  17   0       73.71       81.06      9.52 o 
   0  18   0        1.22        5.43      3.38 o 
   1  18   0      656.24      680.24      8.86 o 
   2  18   0        3.82        5.88      2.65 o 
   3  18   0       23.12       28.48      3.71 o 
   4  18   0       48.98       46.97      4.25 o 
   5  18   0      146.21      149.35      5.30 o 
   6  18   0        3.25        5.87      3.24 o 
   7  18   0      763.88      820.40     14.78 o 
   8  18   0       18.43       18.50      4.90 o 
   9  18   0       17.66       14.65      5.97 o 
  10  18   0        0.36        0.96      6.08 o 
  11  18   0      519.42      585.83     17.30 o 
  12  18   0       10.84       16.60      7.14 o 
  13  18   0        1.90       13.34      7.19 o 
   1  19   0       10.12       13.22      3.03 o 
   2  19   0        3.90        6.33      4.18 o 
   3  19   0      132.69      131.54      5.63 o 
   4  19   0       17.39       18.93      3.75 o 
   5  19   0      162.05      174.02      6.60 o 
   6  19   0        0.21        1.89      3.76 o 
   7  19   0       16.64       17.67      4.41 o 
   8  19   0       21.75       17.92      6.01 o 
   9  19   0        5.67        9.70      6.37 o 
  10  19   0        0.00        3.24      6.28 o 
  11  19   0        5.72        8.06      7.21 o 
  12  19   0        1.21        4.28      7.09 o 
   0  20   0        0.04        0.39      4.69 o 
   1  20   0        2.93        3.86      3.72 o 
   2  20   0       54.16       60.90      4.81 o 
   3  20   0      252.76      278.22      7.72 o 
   4  20   0        0.07        3.24      3.70 o 
   5  20   0        0.01        2.34      3.84 o 
   6  20   0        8.82        9.95      3.98 o 
   7  20   0       24.10       24.81      5.75 o 
   8  20   0      104.22      105.86     10.14 o 
   9  20   0       26.86       33.08      7.46 o 
  10  20   0       87.74      107.53     15.71 o 
  11  20   0       94.72       95.02     12.61 o 
   1  21   0      547.66      558.16     12.68 o 
   2  21   0       94.84       96.17      5.69 o 
   3  21   0       48.04       56.22      5.25 o 
   4  21   0        3.44        1.53      3.81 o 
   5  21   0      269.42      284.68      8.34 o 
   6  21   0       12.77       12.14      4.19 o 
   7  21   0       81.47       99.31      7.59 o 
   8  21   0       46.36       47.36      7.64 o 
   9  21   0      497.16      562.04     17.50 o 
  10  21   0        0.03        0.82      6.94 o 
   0  22   0        1.31        7.72      7.53 o 
   1  22   0      350.43      350.29     13.34 o 
   2  22   0        0.24       -2.45      5.24 o 
   3  22   0       61.09       65.64      6.30 o 
   4  22   0        1.18       -0.19      4.17 o 
   5  22   0        2.14        0.74      4.25 o 
   6  22   0       15.54       11.07      4.88 o 
   7  22   0      351.34      373.93     12.58 o 
   8  22   0       11.72       20.33      7.32 o 
   9  22   0       55.29       66.36      9.37 o 
   1  23   0        0.35        3.55      5.24 o 
   2  23   0      105.67      113.06      7.59 o 
   3  23   0        0.10        0.51      6.49 o 
   4  23   0       45.12       48.89      7.56 o 
   5  23   0        0.01       -0.24      4.84 o 
   6  23   0       17.42       20.61      5.33 o 
   7  23   0        1.80        2.84      7.27 o 
   8  23   0       26.97       23.09      7.36 o 
   0  24   0        7.50        6.97      7.83 o 
   1  24   0       25.63       29.19      6.10 o 
   2  24   0       44.15       50.27      6.67 o 
   3  24   0       70.92       76.10      7.34 o 
   4  24   0       62.84       50.34      7.73 o 
   5  24   0      100.18      121.07     16.43 o 
   6  24   0        0.00       -4.70     12.85 o 
   1  25   0       87.55       91.39      7.63 o 
   2  25   0        1.34       -2.50      5.99 o 
   3  25   0       80.56       71.27      7.47 o 
 -18   1   1       16.35       12.20      8.12 o 
 -17   1   1      440.82      429.08     14.94 o 
 -16   1   1       16.06       17.42      6.57 o 
 -15   1   1       26.47       74.57      7.39 o 
 -14   1   1       70.43       70.45      4.91 o 
 -13   1   1      196.04      209.84      6.70 o 
 -12   1   1      132.27      123.10      4.83 o 
 -11   1   1      637.64      610.42     10.63 o 
 -10   1   1      167.08      171.95      5.26 o 
  -9   1   1     5228.45     5255.64     24.56 o 
  -8   1   1       45.04       48.27      2.77 o 
  -7   1   1      270.01      255.71      4.82 o 
  -6   1   1     1940.04     1963.34     19.46 o 
  -5   1   1        9.46        5.72      1.63 o 
  -4   1   1      153.47      204.08      4.20 o 
  -3   1   1    19296.57    17671.22     98.69 o 
  -2   1   1       12.26       30.63      2.37 o 
   1   1   1    11020.17    11049.13    295.72 o 
   2   1   1      204.86      220.53      2.38 o 
   3   1   1       35.55     2349.65     80.90 o 
   4   1   1       30.05       58.71      1.51 o 
   5   1   1        1.90        2.80      1.00 o 
   6   1   1      370.73      578.75     15.73 o 
   7   1   1        9.39       37.65      3.19 o 
   8   1   1       80.58       70.88      2.95 o 
   9   1   1     4428.73     4627.18     52.08 o 
  10   1   1       37.27       53.90      2.50 o 
  11   1   1      156.03      221.03      5.43 o 
  12   1   1       25.83       40.42      3.68 o 
  13   1   1      212.25      196.16      9.07 o 
  14   1   1       22.81       27.65      5.71 o 
  15   1   1      522.78      486.42     21.67 o 
  16   1   1        9.70       10.65      7.57 o 
  17   1   1      203.62      225.02     14.18 o 
  18   1   1        6.43        7.68      8.40 o 
 -18   2   1       68.08       66.55      8.21 o 
 -17   2   1        4.43       46.07      7.79 o 
 -16   2   1       21.02       33.14      6.44 o 
 -15   2   1     1145.74     1132.71     21.36 o 
 -14   2   1       30.26       43.94      4.96 o 
 -13   2   1      392.75      386.70      7.94 o 
 -12   2   1       69.47      116.10      4.74 o 
 -11   2   1     1359.35     1387.12     12.95 o 
 -10   2   1       31.39      106.89      4.40 o 
  -9   2   1     1528.24     1322.38     14.42 o 
  -8   2   1      513.98      492.78      6.70 o 
  -7   2   1      730.37      811.94      8.60 o 
  -6   2   1      125.69      131.48      3.51 o 
  -5   2   1      658.01      821.79     12.25 o 
  -4   2   1        4.86        8.73      1.11 o 
  -3   2   1     3240.87     5153.18     33.47 o 
  -2   2   1       66.52       65.81      1.16 o 
   1   2   1     2137.71     3089.47    239.58 o 
   2   2   1       69.65       50.71      1.23 o 
   3   2   1    24625.98    21852.72    144.79 o 
   4   2   1       25.64       35.17      1.22 o 
   5   2   1     1755.58     1852.96     13.81 o 
   6   2   1       12.38       26.89      1.57 o 
   7   2   1     1663.67     1561.94     10.09 o 
   8   2   1       12.79       77.03      3.07 o 
   9   2   1        2.04      179.24     11.85 o 
  10   2   1      658.45      603.32      8.85 o 
  11   2   1     1308.91     1328.71     15.78 o 
  12   2   1      561.77      533.09     13.35 o 
  13   2   1      115.98      137.65      8.03 o 
  14   2   1      145.98      117.78      9.73 o 
  15   2   1      570.92      578.17     15.78 o 
  16   2   1       24.48       16.86      6.04 o 
  17   2   1      364.96      360.55     16.85 o 
  18   2   1        0.33       -1.27      8.42 o 
 -18   3   1      148.68      120.22      9.74 o 
 -17   3   1      139.82      129.56      9.54 o 
 -16   3   1        8.47        8.61      5.98 o 
 -15   3   1        3.45       36.45      6.76 o 
 -14   3   1       43.79       43.03      4.30 o 
 -13   3   1       66.40       67.37      4.63 o 
 -12   3   1      417.59      404.22      8.54 o 
 -11   3   1       77.50       71.48      4.14 o 
 -10   3   1      130.36      120.72      4.63 o 
  -9   3   1     2712.45     2702.15     19.33 o 
  -8   3   1      349.35      363.64      7.22 o 
  -7   3   1      191.54      173.04      4.37 o 
  -6   3   1     1241.80     1442.55     10.68 o 
  -5   3   1     3628.77     3767.62     25.66 o 
  -4   3   1      112.56      160.70      5.44 o 
  -3   3   1     2137.82     1721.98     22.45 o 
  -2   3   1       75.25      220.37     10.81 o 
  -1   3   1      948.83     1740.72     43.54 o 
   0   3   1      351.59      291.20      2.55 o 
   1   3   1     6772.89     7108.03     40.54 o 
   2   3   1     1463.20     1614.84     11.52 o 
   3   3   1      156.83      369.08      8.59 o 
   4   3   1      354.55      389.31      4.82 o 
   5   3   1      150.74      568.30     29.48 o 
   6   3   1     2430.05     2435.54     16.55 o 
   7   3   1      157.91      184.22      4.11 o 
   8   3   1      421.63      404.51      6.21 o 
   9   3   1     3196.59     3225.14     28.26 o 
  10   3   1       21.04       37.33      3.63 o 
  11   3   1       15.06       27.27      2.92 o 
  12   3   1      153.06      188.28      6.71 o 
  13   3   1        9.84       15.04      5.33 o 
  14   3   1       41.20       44.68      6.15 o 
  15   3   1      347.91      324.07     12.20 o 
  16   3   1        0.36        2.39      5.92 o 
  17   3   1      116.94      116.19      9.18 o 
  18   3   1        0.69        4.90      8.35 o 
 -18   4   1        1.46        4.36      7.14 o 
 -17   4   1       13.82       23.66      6.67 o 
 -16   4   1       36.89       44.70      7.10 o 
 -15   4   1        3.11        4.16      5.49 o 
 -14   4   1      290.39      268.19      7.87 o 
 -13   4   1      197.28      182.82      6.55 o 
 -12   4   1     1011.60      926.71     12.55 o 
 -11   4   1       89.55       74.59      4.30 o 
 -10   4   1       27.55       33.42      3.63 o 
  -9   4   1       31.96       51.37      3.90 o 
  -8   4   1       92.72      103.87      4.47 o 
  -7   4   1      629.03      634.93      8.91 o 
  -6   4   1      643.53      887.36      9.81 o 
  -5   4   1      771.22      796.12      7.96 o 
  -4   4   1      243.19      728.22     12.18 o 
  -3   4   1     1944.28     2098.71     22.15 o 
  -2   4   1      290.14      406.54      7.69 o 
  -1   4   1     1335.46     1488.98      7.80 o 
   0   4   1     8306.40     7431.22     85.97 o 
   1   4   1      742.99     1112.91      8.47 o 
   2   4   1     1001.16     1135.16      8.86 o 
   3   4   1      942.98     1221.85      9.51 o 
   4   4   1     4373.12     4555.40     34.64 o 
   5   4   1       12.77      114.72      8.27 o 
   6   4   1     2956.38     2966.63     18.86 o 
   7   4   1      144.30      212.16      4.48 o 
   8   4   1       98.34       81.01      3.07 o 
   9   4   1      205.84      192.57      4.50 o 
  10   4   1       54.77       58.16      3.06 o 
  11   4   1       40.29       46.15      3.32 o 
  12   4   1       39.32      140.61      7.24 o 
  13   4   1       30.54       49.92      5.87 o 
  14   4   1       46.21       68.90      9.67 o 
  15   4   1        2.20        6.00      5.49 o 
  16   4   1        3.63        1.07      6.16 o 
  17   4   1       14.72       16.90      6.47 o 
  18   4   1       22.66       16.81      7.34 o 
 -18   5   1        6.26       16.58      8.45 o 
 -17   5   1      261.92      269.13     16.83 o 
 -16   5   1        0.54        1.69      5.57 o 
 -15   5   1        1.46       44.57      5.71 o 
 -14   5   1       23.65       24.00      3.97 o 
 -13   5   1       91.52      138.54      5.94 o 
 -12   5   1      993.73      977.44     13.07 o 
 -11   5   1      681.69      665.59     10.35 o 
 -10   5   1       18.92       46.80      4.45 o 
  -9   5   1      793.84      943.89     12.20 o 
  -8   5   1      623.18      587.52      9.20 o 
  -7   5   1      449.03      500.18      8.00 o 
  -6   5   1     1097.58     1115.77      8.06 o 
  -5   5   1     1182.65     1147.97     13.91 o 
  -4   5   1      148.13      379.27      5.84 o 
  -3   5   1     7098.60     7015.07     43.58 o 
  -2   5   1     3192.75     3205.94     28.52 o 
  -1   5   1       15.61       71.01      5.62 o 
   0   5   1     4403.63     4531.90     31.76 o 
   1   5   1      638.75      502.94      3.98 o 
   2   5   1       20.39      377.71     13.37 o 
   3   5   1      969.18     1752.65     16.64 o 
   4   5   1     1952.26     2025.41     21.29 o 
   5   5   1      332.84      397.90      4.95 o 
   6   5   1      748.02      882.21      8.70 o 
   7   5   1      752.14      776.06     12.19 o 
   8   5   1       74.72      134.41      4.11 o 
   9   5   1     1724.92     1591.28     12.15 o 
  10   5   1      256.66      231.18      5.22 o 
  11   5   1      223.47      286.91      5.98 o 
  12   5   1      695.68      753.29     17.13 o 
  13   5   1      391.25      364.97     11.76 o 
  14   5   1        0.04        2.92      5.22 o 
  15   5   1      390.27      361.13     13.50 o 
  16   5   1        3.31        6.73      6.18 o 
  17   5   1      271.27      263.10     12.11 o 
  18   5   1      144.43      141.14     13.16 o 
 -18   6   1        3.98        1.76      8.79 o 
 -17   6   1        9.61       20.84      9.05 o 
 -16   6   1        1.18       -0.28      5.65 o 
 -15   6   1      253.74      273.61     11.49 o 
 -14   6   1       13.89        8.74      3.85 o 
 -13   6   1      190.80      213.64      7.06 o 
 -12   6   1       92.66       83.38      4.81 o 
 -11   6   1      654.47      739.72     12.13 o 
 -10   6   1      149.39      138.21      6.34 o 
  -9   6   1      896.87      871.03     11.83 o 
  -8   6   1      155.46      161.39      5.34 o 
  -7   6   1     1873.17     1969.71     24.20 o 
  -6   6   1       44.53       60.77      3.61 o 
  -5   6   1     2670.71     2533.92     22.28 o 
  -4   6   1      992.62     1007.45     15.54 o 
  -3   6   1      245.13      245.58      2.68 o 
  -2   6   1       44.94      221.90     14.58 o 
  -1   6   1     2195.90     2117.01     18.31 o 
   0   6   1      129.72      137.92      1.97 o 
   1   6   1      764.88      929.89      6.25 o 
   2   6   1     1964.21     2092.50     17.01 o 
   3   6   1      511.08      465.48      5.46 o 
   4   6   1      280.36      354.53      5.37 o 
   5   6   1      143.62      457.73     10.22 o 
   6   6   1      143.42      130.96      3.39 o 
   7   6   1     3373.45     3181.45     20.78 o 
   8   6   1        0.74       24.35      2.63 o 
   9   6   1      549.40      629.98      8.65 o 
  10   6   1       42.94       57.76      3.32 o 
  11   6   1     1185.38     1182.08     13.69 o 
  12   6   1       16.80       22.14      3.79 o 
  13   6   1      245.87      266.58      8.45 o 
  14   6   1        0.51        3.79      4.95 o 
  15   6   1      356.02      344.40     12.34 o 
  16   6   1       52.32       51.12      7.14 o 
  17   6   1      108.03      114.48     15.02 o 
  18   6   1        4.44        3.18      8.42 o 
 -18   7   1       10.16        0.56      9.60 o 
 -17   7   1      110.62      125.51     16.30 o 
 -16   7   1        7.91        9.72      6.53 o 
 -15   7   1       71.93       78.98      8.12 o 
 -14   7   1       95.56      100.58      5.79 o 
 -13   7   1      103.93       99.41      5.67 o 
 -12   7   1      183.05      307.40      8.68 o 
 -11   7   1      117.03      127.74      5.90 o 
 -10   7   1      221.38      228.71      7.64 o 
  -9   7   1      764.30      757.95     11.15 o 
  -8   7   1      966.23      887.61     20.03 o 
  -7   7   1     1344.70     1170.47     16.62 o 
  -6   7   1     3672.11     3605.45     54.55 o 
  -5   7   1      326.52      348.85      3.75 o 
  -4   7   1       34.42       77.88      1.76 o 
  -3   7   1       75.54      152.82      4.07 o 
  -2   7   1      226.62      248.85      3.23 o 
  -1   7   1     5472.42     5237.22     17.88 o 
   0   7   1      323.15      292.96      2.79 o 
   1   7   1      851.22     1333.47     12.90 o 
   2   7   1      189.63      206.15      2.49 o 
   3   7   1      808.85      788.56      8.58 o 
   4   7   1      533.76      524.99      4.42 o 
   5   7   1      748.84      687.92      6.32 o 
   6   7   1      527.90      914.09     17.89 o 
   7   7   1        0.64      135.94      9.42 o 
   8   7   1      348.04      426.94      6.46 o 
   9   7   1     1181.63     1123.45     14.78 o 
  10   7   1      170.06      169.90      6.13 o 
  11   7   1      165.12      167.51      5.15 o 
  12   7   1     1128.11     1055.69     23.09 o 
  13   7   1       83.77       86.22      6.92 o 
  14   7   1       87.63       92.99      9.43 o 
  15   7   1       70.79       72.96      7.32 o 
  16   7   1       27.84       24.64      8.00 o 
  17   7   1      199.47      220.26     15.60 o 
 -17   8   1        7.38       11.15      8.85 o 
 -16   8   1       36.22       39.13      7.88 o 
 -15   8   1       24.19       32.26      6.98 o 
 -14   8   1      120.45      164.15     12.85 o 
 -13   8   1        2.69       13.07      3.63 o 
 -12   8   1      837.63      799.45     17.06 o 
 -11   8   1        1.69        5.39      3.43 o 
 -10   8   1      185.22      206.45      6.64 o 
  -9   8   1       76.62       81.77      4.47 o 
  -8   8   1      373.08      383.53      7.69 o 
  -7   8   1       31.19       45.28      3.24 o 
  -6   8   1      138.35      432.24      7.29 o 
  -5   8   1       64.58       58.33      1.66 o 
  -4   8   1     2022.92     1958.41     16.80 o 
  -3   8   1      238.67      234.29      4.30 o 
  -2   8   1       24.05      120.64      3.54 o 
  -1   8   1      699.40      808.58      7.70 o 
   0   8   1      574.56      532.73      4.58 o 
   1   8   1     1099.03     1194.04      5.32 o 
   2   8   1      911.83      907.78      6.24 o 
   3   8   1      179.42      188.11      2.51 o 
   4   8   1     1019.35     1159.21      7.21 o 
   5   8   1       15.49       23.78      1.44 o 
   6   8   1     2855.74     2776.02     35.12 o 
   7   8   1      176.95      167.87      4.21 o 
   8   8   1      290.87      287.96      5.57 o 
   9   8   1      140.00      140.63      4.73 o 
  10   8   1      360.42      367.34      9.95 o 
  11   8   1        3.37        6.37      2.72 o 
  12   8   1       80.46      149.32      6.99 o 
  13   8   1      101.93      106.66      6.41 o 
  14   8   1      534.27      512.39     14.09 o 
  15   8   1       31.14       38.86     17.54 o 
  16   8   1        0.36        2.54      8.50 o 
  17   8   1       14.06        6.86      8.86 o 
 -17   9   1      251.71      253.58     13.20 o 
 -16   9   1        0.68        5.21      6.55 o 
 -15   9   1        0.00        7.77      6.55 o 
 -14   9   1       92.91      106.34      7.27 o 
 -13   9   1      831.25      812.72     17.70 o 
 -12   9   1      272.31      336.70     11.49 o 
 -11   9   1      177.12      172.98      6.56 o 
 -10   9   1       15.48       12.19      3.15 o 
  -9   9   1      101.95      108.33      5.27 o 
  -8   9   1      174.78      186.93      5.53 o 
  -7   9   1      327.80      293.14     10.77 o 
  -6   9   1     2842.50     2667.89     51.58 o 
  -5   9   1     1049.06     1368.21     12.79 o 
  -4   9   1     1050.91     1032.61     14.19 o 
  -3   9   1      903.71      943.74      7.90 o 
  -2   9   1      393.92      351.22      4.32 o 
  -1   9   1       26.46      145.27      6.68 o 
   0   9   1      314.79      355.15      3.32 o 
   1   9   1     1310.92     1188.64      6.31 o 
   2   9   1       82.59      100.37      1.78 o 
   3   9   1      635.77      688.08      7.23 o 
   4   9   1      681.24      797.85      8.34 o 
   5   9   1     4478.05     4128.81     34.83 o 
   6   9   1      489.14      767.34      8.39 o 
   7   9   1        0.86       32.17      2.54 o 
   8   9   1       35.24       48.06      2.98 o 
   9   9   1      165.65      163.25      5.14 o 
  10   9   1        2.47        7.01      2.77 o 
  11   9   1       73.30       92.30      4.72 o 
  12   9   1      902.06      894.30     14.56 o 
  13   9   1      196.25      256.00     15.72 o 
  14   9   1      127.26      146.60     11.83 o 
  15   9   1       16.17       14.95      8.30 o 
  16   9   1       13.09       23.19      8.76 o 
  17   9   1      109.42      125.66     16.94 o 
 -17  10   1        3.70        7.94      6.99 o 
 -16  10   1       59.02       57.86      8.36 o 
 -15  10   1      164.24      158.60     10.54 o 
 -14  10   1       24.44       22.14      5.52 o 
 -13  10   1       19.92       21.03      5.89 o 
 -12  10   1        0.23       27.29      5.91 o 
 -11  10   1      761.65      738.51     16.13 o 
 -10  10   1       22.71       41.47      5.52 o 
  -9  10   1       26.06       16.31      5.41 o 
  -8  10   1       12.56       15.00      2.55 o 
  -7  10   1     1590.30     1650.92     12.57 o 
  -6  10   1       72.93       77.56      9.94 o 
  -5  10   1     1938.93     1941.46     15.65 o 
  -4  10   1       20.92       32.77      2.89 o 
  -3  10   1       81.18       82.42      2.47 o 
  -2  10   1      970.69      874.49      9.19 o 
  -1  10   1     1137.79     1098.13      7.88 o 
   0  10   1      183.08      174.76      2.50 o 
   1  10   1      387.76      494.15      4.23 o 
   2  10   1       17.91      100.43      3.99 o 
   3  10   1      220.32      195.66      2.44 o 
   4  10   1      106.80       93.51      2.03 o 
   5  10   1     1505.54     1604.52     11.36 o 
   6  10   1      357.17      329.97      5.37 o 
   7  10   1     2455.95     2352.07     21.46 o 
   8  10   1       10.17       14.78      2.04 o 
   9  10   1        7.67       12.04      2.27 o 
  10  10   1      252.21      232.16      6.83 o 
  11  10   1      503.37      555.09     13.40 o 
  12  10   1      256.10      233.68     10.59 o 
  13  10   1       33.85       35.34      6.61 o 
  14  10   1       12.10       14.14      8.14 o 
  15  10   1       76.25      105.93     11.72 o 
  16  10   1        3.64        2.76      9.32 o 
  17  10   1       12.07       18.21      9.66 o 
 -16  11   1       21.74       37.25      8.30 o 
 -15  11   1      102.70      112.71      9.84 o 
 -14  11   1      622.15      600.74     14.54 o 
 -13  11   1       75.07       84.58      8.98 o 
 -12  11   1       75.71      132.32     11.09 o 
 -11  11   1       30.98       56.74      6.52 o 
 -10  11   1      340.76      305.40     12.29 o 
  -9  11   1      102.07       96.26      6.76 o 
  -8  11   1       30.88       78.06      7.48 o 
  -7  11   1      211.76      202.98      8.33 o 
  -6  11   1     2223.16     2128.16     22.56 o 
  -5  11   1      656.30      646.84      8.84 o 
  -4  11   1       96.74      142.18      4.52 o 
  -3  11   1      127.15      119.02      2.98 o 
  -2  11   1     1184.62     1077.94      7.81 o 
  -1  11   1       21.99       67.53      2.63 o 
   0  11   1     1411.16     1408.54      8.85 o 
   1  11   1      378.13      347.05      3.73 o 
   2  11   1      580.64      631.28      6.79 o 
   3  11   1        2.31       16.92      1.10 o 
   4  11   1      513.02      482.75      5.77 o 
   5  11   1      589.04      608.84      5.60 o 
   6  11   1      910.09     1067.94     11.95 o 
   7  11   1      246.62      261.83      7.02 o 
   8  11   1      437.59      408.39      8.10 o 
   9  11   1        0.02        8.28      3.25 o 
  10  11   1       15.56       54.80      5.07 o 
  11  11   1      215.63      193.61      8.69 o 
  12  11   1      517.83      517.69     18.51 o 
  13  11   1       93.09      111.72      9.35 o 
  14  11   1      102.23      160.13     10.55 o 
  15  11   1      103.75      116.27     12.21 o 
  16  11   1      101.90      103.38      9.61 o 
 -16  12   1      312.73      303.22     14.47 o 
 -15  12   1       24.31       19.56      7.21 o 
 -14  12   1      128.63      159.54     13.01 o 
 -13  12   1       29.90       31.61      6.63 o 
 -12  12   1      541.03      496.91     14.74 o 
 -11  12   1      303.46      277.79     11.07 o 
 -10  12   1       16.38       69.93      6.82 o 
  -9  12   1      174.79      180.41      8.80 o 
  -8  12   1      881.01      858.83     18.48 o 
  -7  12   1       18.66       27.05      4.16 o 
  -6  12   1      156.57      172.63      5.98 o 
  -5  12   1       16.38       19.30      3.19 o 
  -4  12   1     5758.00     5450.29     30.94 o 
  -3  12   1       63.86       87.07      2.74 o 
  -2  12   1      500.21      513.63      5.55 o 
  -1  12   1        2.12       38.92      2.29 o 
   0  12   1      536.01      535.91      4.12 o 
   1  12   1      385.49      335.62      3.82 o 
   2  12   1      423.91      442.38      4.85 o 
   3  12   1      348.24      302.49      5.32 o 
   4  12   1     2168.97     2489.00     27.54 o 
   5  12   1        1.93        3.10      2.37 o 
   6  12   1      259.62      268.85      5.86 o 
   7  12   1       80.37       73.62      3.74 o 
   8  12   1      382.14      458.45      7.81 o 
   9  12   1        3.70       22.82      3.89 o 
  10  12   1      463.51      448.33     14.57 o 
  11  12   1        6.12       36.02      5.23 o 
  12  12   1      192.92      216.40     10.59 o 
  13  12   1        0.01        7.34      5.46 o 
  14  12   1      520.99      518.31     14.21 o 
  15  12   1        7.98        7.46      6.56 o 
  16  12   1        6.42       24.59      7.79 o 
 -16  13   1       26.72       23.40      8.32 o 
 -15  13   1        7.08        5.67      6.99 o 
 -14  13   1       96.49       99.01     11.30 o 
 -13  13   1      423.17      419.36     14.41 o 
 -12  13   1        6.25       22.75      6.26 o 
 -11  13   1        2.04        6.55      5.23 o 
 -10  13   1        6.52        6.78      5.12 o 
  -9  13   1        9.70        8.69      5.17 o 
  -8  13   1       18.40       34.28      4.82 o 
  -7  13   1      109.32       94.36      5.90 o 
  -6  13   1      390.74      367.12      9.39 o 
  -5  13   1      421.35      541.60      6.52 o 
  -4  13   1      246.09      248.17      5.11 o 
  -3  13   1        4.55       27.02      2.11 o 
  -2  13   1      618.48      569.39      6.46 o 
  -1  13   1       92.21      107.70      2.93 o 
   0  13   1       53.69       61.10      2.22 o 
   1  13   1      254.85      252.07      3.55 o 
   2  13   1      141.84      182.62      2.88 o 
   3  13   1      225.38      205.65      3.90 o 
   4  13   1       77.19      103.84      4.03 o 
   5  13   1     1613.84     1502.43     13.01 o 
   6  13   1      273.78      310.48      7.09 o 
   7  13   1        3.59       18.70      3.03 o 
   8  13   1      107.90      109.86      4.54 o 
   9  13   1       12.36       10.70      3.73 o 
  10  13   1        0.72        3.61      4.23 o 
  11  13   1       19.02       20.74      4.81 o 
  12  13   1      169.46      152.97      9.55 o 
  13  13   1      217.97      246.20     10.28 o 
  14  13   1       21.13       22.83      6.15 o 
  15  13   1        0.21        6.81      6.95 o 
  16  13   1       29.83       21.74      7.79 o 
 -15  14   1        6.06       14.11      6.17 o 
 -14  14   1        8.35       10.40      7.26 o 
 -13  14   1       13.89       17.88      5.95 o 
 -12  14   1       55.65       56.50      6.58 o 
 -11  14   1       51.17       65.39      6.36 o 
 -10  14   1        9.88       15.69      4.75 o 
  -9  14   1       18.92       22.89      4.89 o 
  -8  14   1      284.10      282.42      9.29 o 
  -7  14   1       57.14       62.68      4.72 o 
  -6  14   1       17.07       20.98      3.35 o 
  -5  14   1      133.67      126.28      5.06 o 
  -4  14   1      111.63      104.35      3.39 o 
  -3  14   1        6.75       16.00      2.03 o 
  -2  14   1      112.25      136.99      3.47 o 
  -1  14   1      117.96      121.66      3.18 o 
   0  14   1      606.62      587.89      9.65 o 
   1  14   1       76.93       73.86      2.65 o 
   2  14   1      275.18      267.11      4.45 o 
   3  14   1       80.62       72.87      2.76 o 
   4  14   1       80.69       77.59      3.54 o 
   5  14   1       81.69       88.85      4.04 o 
   6  14   1       33.27       31.89      3.52 o 
   7  14   1      150.15      131.61      7.22 o 
   8  14   1      185.12      203.54      7.96 o 
   9  14   1       14.83       20.27      4.59 o 
  10  14   1       65.61       62.88      6.91 o 
  11  14   1      135.40      128.84      8.99 o 
  12  14   1        0.42        4.88      6.11 o 
  13  14   1       29.01       22.94      6.51 o 
  14  14   1        0.13        4.75      5.89 o 
  15  14   1       42.50       51.41      8.43 o 
 -15  15   1       37.18       37.24      7.42 o 
 -14  15   1      463.73      452.44     16.55 o 
 -13  15   1       71.92       92.74      7.89 o 
 -12  15   1       15.10       34.74      6.35 o 
 -11  15   1       46.15       51.19      6.20 o 
 -10  15   1      413.29      403.52     10.78 o 
  -9  15   1      245.24      227.99      7.71 o 
  -8  15   1       25.42       56.13      4.92 o 
  -7  15   1       74.87       99.56      5.13 o 
  -6  15   1      498.18      477.04      8.95 o 
  -5  15   1      322.50      330.30      6.91 o 
  -4  15   1       23.02       81.84      4.12 o 
  -3  15   1       23.48       32.01      2.63 o 
  -2  15   1     1747.62     1674.05     12.08 o 
  -1  15   1       90.61      104.62      3.92 o 
   0  15   1      683.98      701.69      7.25 o 
   1  15   1      179.82      171.03      4.27 o 
   2  15   1     1195.95     1266.62      9.45 o 
   3  15   1       54.39       55.01      2.69 o 
   4  15   1      640.36      600.15      8.88 o 
   5  15   1      188.44      210.02      5.37 o 
   6  15   1      278.55      308.74      7.55 o 
   7  15   1      311.16      299.49      7.70 o 
   8  15   1      369.44      335.32      9.86 o 
   9  15   1      113.40      136.54      7.42 o 
  10  15   1      220.45      250.09     11.15 o 
  11  15   1       13.36       23.97      6.20 o 
  12  15   1      187.73      186.44     10.68 o 
  13  15   1      181.52      189.12     11.07 o 
  14  15   1       26.06       63.93      7.63 o 
  15  15   1       16.80       15.98      7.87 o 
 -14  16   1      126.47      178.14     13.54 o 
 -13  16   1       62.60       60.38      7.35 o 
 -12  16   1       90.49       80.45      7.48 o 
 -11  16   1       27.93       25.90      5.55 o 
 -10  16   1      125.16      181.52      7.62 o 
  -9  16   1       48.28       49.19      5.06 o 
  -8  16   1      423.39      459.72     10.61 o 
  -7  16   1        0.56        0.49      3.56 o 
  -6  16   1       18.76       23.40      3.80 o 
  -5  16   1       25.13       34.76      3.61 o 
  -4  16   1     1669.66     1619.70     14.22 o 
  -3  16   1        7.65        6.78      2.55 o 
  -2  16   1      600.96      589.64      7.05 o 
  -1  16   1       33.15       33.79      2.69 o 
   0  16   1       72.68       87.27      3.53 o 
   1  16   1       47.20       52.73      2.97 o 
   2  16   1      427.46      458.00      6.99 o 
   3  16   1        0.58        0.39      2.41 o 
   4  16   1     1093.42     1149.52     11.42 o 
   5  16   1      128.85      124.99      4.66 o 
   6  16   1       96.15       94.07      4.66 o 
   7  16   1        8.47        8.24      3.41 o 
   8  16   1      462.21      474.29     15.84 o 
   9  16   1        3.87        8.54      4.85 o 
  10  16   1      563.50      577.50     19.21 o 
  11  16   1        9.77       16.43      6.11 o 
  12  16   1       43.30       53.80      8.09 o 
  13  16   1        6.49       15.30      6.81 o 
  14  16   1      371.42      384.20     13.62 o 
 -13  17   1       17.43       33.02      6.94 o 
 -12  17   1        1.16        1.71      5.70 o 
 -11  17   1        6.44        8.50      5.40 o 
 -10  17   1       84.79       85.66      7.77 o 
  -9  17   1       12.45       16.20      4.30 o 
  -8  17   1      124.53      160.19      7.08 o 
  -7  17   1        3.15        2.57      3.70 o 
  -6  17   1       34.32       46.79      3.96 o 
  -5  17   1      255.35      230.07      6.82 o 
  -4  17   1       13.01       13.34      3.16 o 
  -3  17   1        2.19        3.16      2.23 o 
  -2  17   1      282.43      308.46      6.13 o 
  -1  17   1       41.57       43.45      2.91 o 
   0  17   1        2.11        3.88      2.27 o 
   1  17   1        6.06        9.13      2.42 o 
   2  17   1      388.85      366.50      7.32 o 
   3  17   1       19.41       21.84      3.37 o 
   4  17   1       11.07       14.67      2.77 o 
   5  17   1       34.58       53.72      3.77 o 
   6  17   1      155.11      158.05      5.68 o 
   7  17   1        6.20        9.65      4.05 o 
   8  17   1      297.09      285.50     15.45 o 
   9  17   1        5.54        4.74      4.83 o 
  10  17   1       60.85       68.94      7.81 o 
  11  17   1        0.51        4.20      6.10 o 
  12  17   1        8.73        6.35      6.31 o 
  13  17   1      188.46      178.08     11.21 o 
 -13  18   1        0.30        3.00      6.85 o 
 -12  18   1       21.39       28.41      6.51 o 
 -11  18   1        0.04        0.87      5.75 o 
 -10  18   1        0.05       11.96      5.50 o 
  -9  18   1       45.00       46.05      5.34 o 
  -8  18   1      196.49      174.55      7.98 o 
  -7  18   1        1.29        8.25      3.77 o 
  -6  18   1       53.97       59.89      4.39 o 
  -5  18   1        0.00        2.21      3.42 o 
  -4  18   1       36.93       46.01      3.95 o 
  -3  18   1      441.86      420.72     10.09 o 
  -2  18   1        6.34       41.24      3.61 o 
  -1  18   1       23.75       16.82      2.83 o 
   0  18   1      319.61      334.56      7.13 o 
   1  18   1        1.81        3.54      2.90 o 
   2  18   1      286.00      265.71      6.63 o 
   3  18   1       98.38      119.58      4.72 o 
   4  18   1       90.86       85.95      4.88 o 
   5  18   1        2.54        1.01      3.39 o 
   6  18   1       36.23       39.96      4.03 o 
   7  18   1       65.48       60.54      5.30 o 
   8  18   1        3.46       19.97      4.72 o 
   9  18   1       12.63       15.19      4.75 o 
  10  18   1      125.34      139.13      9.48 o 
  11  18   1       24.94       25.74      6.49 o 
  12  18   1       16.59       15.55      6.79 o 
  13  18   1        9.27       12.48      7.53 o 
 -12  19   1        0.66       26.71      6.89 o 
 -11  19   1       11.31       13.30      6.09 o 
 -10  19   1      505.62      500.04     14.01 o 
  -9  19   1       23.18       30.39      5.97 o 
  -8  19   1        5.15       56.72      5.54 o 
  -7  19   1      122.85      122.71      6.04 o 
  -6  19   1      297.74      276.55      9.08 o 
  -5  19   1       42.36       41.28      4.15 o 
  -4  19   1        0.15       38.43      4.69 o 
  -3  19   1        0.41        5.48      3.08 o 
  -2  19   1      906.49      922.28     11.25 o 
  -1  19   1       16.36       22.40      3.13 o 
   0  19   1       11.93        9.30      3.58 o 
   1  19   1       29.71       32.53      3.44 o 
   2  19   1      779.78      824.87     13.04 o 
   3  19   1        6.71        6.57      3.11 o 
   4  19   1      368.27      349.80      8.33 o 
   5  19   1        0.94        5.10      3.66 o 
   6  19   1       55.08       89.29      6.82 o 
   7  19   1        5.76       17.25      5.33 o 
   8  19   1      513.38      481.23     13.28 o 
   9  19   1       41.84       44.09      5.47 o 
  10  19   1      172.71      221.82     13.90 o 
  11  19   1        1.51        2.17      5.95 o 
  12  19   1      215.94      219.15     12.02 o 
 -11  20   1        4.74        0.44      7.69 o 
 -10  20   1       52.08       92.67     11.99 o 
  -9  20   1       51.48       61.92      8.38 o 
  -8  20   1      737.34      723.75     16.13 o 
  -7  20   1       41.11       34.08      5.39 o 
  -6  20   1        0.00       16.52      4.70 o 
  -5  20   1       33.37       30.20      4.22 o 
  -4  20   1      607.44      595.47     12.10 o 
  -3  20   1        7.37        6.03      3.64 o 
  -2  20   1        0.36        5.58      2.99 o 
  -1  20   1       30.98       35.44      4.00 o 
   0  20   1      602.63      603.08     10.47 o 
   1  20   1       28.68       28.04      4.25 o 
   2  20   1       23.08       22.70      4.07 o 
   3  20   1        5.13       10.33      3.75 o 
   4  20   1      475.47      505.95     11.23 o 
   5  20   1       29.58       31.58      4.25 o 
   6  20   1      122.70      116.95      7.60 o 
   7  20   1        0.09        6.15      5.08 o 
   8  20   1      269.80      360.09     12.19 o 
   9  20   1       80.69       80.14      7.55 o 
  10  20   1      297.87      291.74     18.42 o 
  11  20   1        0.43       -0.95      6.90 o 
 -10  21   1      255.81      270.03     25.25 o 
  -9  21   1        0.02        0.43      8.18 o 
  -8  21   1       48.70       63.05      8.50 o 
  -7  21   1       55.82       54.63      5.91 o 
  -6  21   1        0.14        2.65      4.51 o 
  -5  21   1       10.37       10.68      4.11 o 
  -4  21   1       19.83       19.02      3.90 o 
  -3  21   1        4.78        5.27      5.33 o 
  -2  21   1      189.60      178.82      8.34 o 
  -1  21   1       19.07       27.33      4.00 o 
   0  21   1       46.18       52.41      4.53 o 
   1  21   1       36.17       40.17      5.36 o 
   2  21   1      125.18      135.74      7.34 o 
   3  21   1       29.96       25.16      5.11 o 
   4  21   1        3.73       11.29      4.09 o 
   5  21   1       42.65       45.26      5.39 o 
   6  21   1        0.39        2.10      5.14 o 
   7  21   1       55.85       58.52      6.94 o 
   8  21   1      123.77      119.50      8.50 o 
   9  21   1        2.02        3.23      6.72 o 
  10  21   1      135.95      134.41     10.50 o 
  -9  22   1        0.92       -6.30      6.79 o 
  -8  22   1      125.48      126.35     10.29 o 
  -7  22   1      177.71      180.54      8.28 o 
  -6  22   1       16.94       13.57      5.00 o 
  -5  22   1       59.65       61.03      5.21 o 
  -4  22   1       63.43       66.36      6.01 o 
  -3  22   1        0.60        3.61      4.34 o 
  -2  22   1        6.20       12.25      5.28 o 
  -1  22   1      118.85      119.98      6.66 o 
   0  22   1      240.68      256.33     10.01 o 
   1  22   1       42.27       49.98      5.38 o 
   2  22   1       84.96       84.67      6.74 o 
   3  22   1       32.60       23.58      4.91 o 
   4  22   1       67.14       80.56      6.74 o 
   5  22   1        0.73        2.93      6.04 o 
   6  22   1        1.21        2.34      5.83 o 
   7  22   1      115.63      124.64      8.54 o 
   8  22   1       69.99       87.88      8.55 o 
   9  22   1       12.27        7.77      7.27 o 
  -8  23   1       26.12       37.99      7.51 o 
  -7  23   1        0.07        3.39      7.37 o 
  -6  23   1      263.76      247.63     10.61 o 
  -5  23   1       90.99       72.43      7.22 o 
  -4  23   1        3.57        9.31      4.76 o 
  -3  23   1       18.27       13.77      4.77 o 
  -2  23   1      329.82      331.46     12.35 o 
  -1  23   1       90.72       83.19      7.18 o 
   0  23   1        0.01       -1.35      5.29 o 
   1  23   1       49.00       61.40      6.66 o 
   2  23   1      498.77      491.36     11.68 o 
   3  23   1        0.00        1.06      5.34 o 
   4  23   1       54.91       47.95      7.39 o 
   5  23   1        3.37       14.02      6.81 o 
   6  23   1      233.23      234.64     14.75 o 
   7  23   1       49.66       43.21      9.12 o 
   8  23   1      138.35      139.53     15.14 o 
  -6  24   1        1.84        6.24      7.55 o 
  -5  24   1       29.76       25.76      6.90 o 
  -4  24   1       14.36       19.63      6.69 o 
  -3  24   1        2.59       10.30      5.72 o 
  -2  24   1        2.25        4.06      5.75 o 
  -1  24   1        3.63        2.79      5.56 o 
   0  24   1      531.20      501.94     15.37 o 
   1  24   1        0.05        4.15      5.51 o 
   2  24   1       17.09       21.14      5.82 o 
   3  24   1       65.10       59.69     11.87 o 
   4  24   1       45.64       38.86      7.60 o 
   5  24   1        2.61        1.56      9.19 o 
   6  24   1      136.85      139.03     12.30 o 
  -3  25   1       18.22       17.76      7.81 o 
  -2  25   1        8.86       10.88      6.20 o 
  -1  25   1       85.31       86.06      7.52 o 
   0  25   1        2.30        4.20      6.00 o 
   1  25   1       97.81       95.51      7.93 o 
   2  25   1        0.00        5.50      6.29 o 
   3  25   1        5.16       10.06      7.53 o 
 -18   0   2      229.17      232.82     21.24 o 
 -17   0   2      121.45      110.20     15.56 o 
 -16   0   2      250.36      236.09     13.72 o 
 -15   0   2      156.50      158.57      8.71 o 
 -14   0   2      200.87      189.62     11.97 o 
 -13   0   2        5.22        3.70      4.46 o 
 -12   0   2     3041.98     2878.85     34.85 o 
 -11   0   2       80.87       78.90      5.66 o 
 -10   0   2      433.90      429.53     10.33 o 
  -9   0   2      268.20      226.29      7.25 o 
  -8   0   2     4108.16     3937.09     25.77 o 
  -7   0   2        0.02       15.12      2.80 o 
  -6   0   2      748.44     1223.50     23.07 o 
  -5   0   2       57.12      194.36     42.51 o 
  -4   0   2     1599.05     1750.60     33.91 o 
  -3   0   2     1296.39     1234.93     38.60 o 
  -2   0   2      400.47      395.39     13.89 o 
  -1   0   2      164.56      159.68      6.49 o 
   0   0   2    30641.06    28777.51    737.39 o 
   1   0   2     4066.17     3898.59     42.93 o 
   2   0   2      742.60      803.39     19.55 o 
   3   0   2      635.46      712.32     20.89 o 
   4   0   2      914.45     1145.42     42.39 o 
   5   0   2     1907.78     1818.87     36.09 o 
   6   0   2     8663.03     8287.36    121.19 o 
   7   0   2      195.23      196.63      7.84 o 
   8   0   2     2666.52     2679.95     46.31 o 
   9   0   2        6.97       23.79      5.19 o 
  10   0   2      620.07      595.90     42.40 o 
  11   0   2       22.28       35.46      6.22 o 
  12   0   2       11.57      217.16     38.36 o 
  13   0   2       14.06        8.29      8.90 o 
  14   0   2      146.18      144.63     15.22 o 
  15   0   2      139.59      128.35     14.89 o 
  16   0   2       53.28       66.84     13.06 o 
  17   0   2       53.25       45.52     12.89 o 
  18   0   2      523.42      493.34     28.78 o 
 -18   1   2      268.71      255.32     15.46 o 
 -17   1   2       47.10       42.65      7.61 o 
 -16   1   2       11.87       34.42      8.47 o 
 -15   1   2       79.41       76.69      5.58 o 
 -14   1   2      159.85      153.10      5.93 o 
 -13   1   2       26.01       31.22      4.08 o 
 -12   1   2        1.48       49.81      4.64 o 
 -11   1   2       38.72       37.55      3.31 o 
 -10   1   2     1268.77     1185.66     11.68 o 
  -9   1   2       41.56       47.73      3.02 o 
  -8   1   2      243.44      272.61      5.21 o 
  -7   1   2        4.27       16.65      2.23 o 
  -6   1   2     1948.94     1747.50     12.30 o 
  -5   1   2       19.34      140.60     15.48 o 
  -4   1   2     1248.60     1351.08      8.41 o 
  -3   1   2      221.85      217.43      3.44 o 
  -2   1   2      156.86      189.49      3.78 o 
  -1   1   2     1736.02     1659.72     13.09 o 
   0   1   2     2950.42     2402.81     23.40 o 
   1   1   2      662.42      607.38      4.32 o 
   2   1   2       26.64       26.95      1.68 o 
   3   1   2       53.86       51.38      2.77 o 
   4   1   2     1697.88     1672.87     10.32 o 
   5   1   2     1593.83     1606.53     14.84 o 
   6   1   2       33.02      181.88      9.26 o 
   7   1   2      205.11      198.38      4.39 o 
   8   1   2      934.85      885.99     11.49 o 
   9   1   2       48.33       56.28      4.27 o 
  10   1   2      580.75      600.77     18.32 o 
  11   1   2       21.11       21.02      4.80 o 
  12   1   2      634.91      585.15     14.27 o 
  13   1   2       71.74       72.06      9.24 o 
  14   1   2        8.12       16.74      5.55 o 
  15   1   2       54.06       56.53     12.17 o 
  16   1   2      210.67      193.40     12.93 o 
  17   1   2       52.43       42.39      9.09 o 
  18   1   2       45.49       68.24     10.53 o 
 -18   2   2       25.14       30.74      7.39 o 
 -17   2   2       49.76       56.97      7.79 o 
 -16   2   2        7.28        4.45      6.08 o 
 -15   2   2      208.39      188.10      7.32 o 
 -14   2   2        6.98        8.27      3.82 o 
 -13   2   2        0.31        7.60      3.24 o 
 -12   2   2       12.08       16.25      3.22 o 
 -11   2   2      163.49      164.32      5.20 o 
 -10   2   2        9.25        9.59      2.57 o 
  -9   2   2      484.74      448.44      7.12 o 
  -8   2   2        8.75       14.58      2.46 o 
  -7   2   2       21.27       22.59      2.27 o 
  -6   2   2      193.24      236.45      6.42 o 
  -5   2   2      670.05      639.47      6.37 o 
  -4   2   2     1930.08     1995.27     21.16 o 
  -3   2   2     1470.30     1563.59     29.24 o 
  -2   2   2      282.76      407.05     23.48 o 
  -1   2   2     5086.75     4932.04     66.63 o 
   0   2   2       37.48       58.42      2.13 o 
   1   2   2       63.30       93.02     13.95 o 
   2   2   2     2788.74     2801.57     14.88 o 
   3   2   2     6878.97     6789.42     49.15 o 
   4   2   2      300.79      380.02     14.64 o 
   5   2   2       55.98       98.73      5.24 o 
   6   2   2      891.26      881.06      9.92 o 
   7   2   2       31.15       22.37      2.08 o 
   8   2   2      144.63      135.51      5.95 o 
   9   2   2       31.49       62.55      5.15 o 
  10   2   2        4.95        4.70      4.04 o 
  11   2   2        2.94       15.14      4.37 o 
  12   2   2       68.01       66.71      6.18 o 
  13   2   2      113.52      108.40      5.92 o 
  14   2   2        1.43        0.41      5.18 o 
  15   2   2       43.30       45.87      6.74 o 
  16   2   2        0.07        5.18      7.53 o 
  17   2   2       12.79       17.79      7.63 o 
  18   2   2       33.31       23.61      8.71 o 
 -18   3   2      141.95      133.87     13.32 o 
 -17   3   2        1.51        0.82      6.59 o 
 -16   3   2       10.09       35.73      8.49 o 
 -15   3   2        0.53        6.27      4.09 o 
 -14   3   2      135.82      136.33      6.29 o 
 -13   3   2       52.23       53.88      4.59 o 
 -12   3   2        0.16       57.68      4.58 o 
 -11   3   2        7.15       14.41      3.25 o 
 -10   3   2      434.02      421.82      7.37 o 
  -9   3   2      283.22      272.76      6.26 o 
  -8   3   2       26.57       42.43      2.97 o 
  -7   3   2       10.12        9.80      2.09 o 
  -6   3   2     2704.16     2535.17     28.36 o 
  -5   3   2        0.02        1.43      1.36 o 
  -4   3   2     2380.53     2317.71     21.79 o 
  -3   3   2      548.38      698.81     11.95 o 
  -2   3   2     2651.02     2488.24     17.36 o 
  -1   3   2       89.21       91.08      2.71 o 
   0   3   2     2689.35     2318.06     31.34 o 
   1   3   2        8.32       14.13      0.95 o 
   2   3   2        9.13      119.77     30.24 o 
   3   3   2      486.76      508.99      8.27 o 
   4   3   2       54.43      310.76     16.66 o 
   5   3   2        8.03        4.76      0.99 o 
   6   3   2       87.06      237.40     12.39 o 
   7   3   2       15.41       20.05      2.64 o 
   8   3   2      396.06      323.66     15.97 o 
   9   3   2        5.97       26.07      4.61 o 
  10   3   2      199.96      219.26      8.45 o 
  11   3   2      110.61      102.82      8.77 o 
  12   3   2      720.95      649.34     11.91 o 
  13   3   2       14.31       21.07      4.22 o 
  14   3   2       27.19       32.96      6.03 o 
  15   3   2        6.34        6.35      5.58 o 
  16   3   2      316.66      295.45     12.57 o 
  17   3   2        3.42        0.95      7.56 o 
  18   3   2       10.85       22.43      8.72 o 
 -18   4   2      178.30      219.91     15.53 o 
 -17   4   2       21.26       21.15      6.83 o 
 -16   4   2      151.96      136.68      8.08 o 
 -15   4   2        3.00        7.40      4.04 o 
 -14   4   2      111.37      143.71      6.52 o 
 -13   4   2        6.48        8.37      3.69 o 
 -12   4   2     1032.03      927.86     13.04 o 
 -11   4   2       16.67       21.73      3.93 o 
 -10   4   2        6.82      141.35      7.80 o 
  -9   4   2      217.42      196.78      6.38 o 
  -8   4   2     1592.65     1420.02     14.69 o 
  -7   4   2        0.30        2.08      3.15 o 
  -6   4   2     2090.79     2326.96     34.33 o 
  -5   4   2      240.67      250.55      3.81 o 
  -4   4   2       77.22       68.11      2.40 o 
  -3   4   2      273.61      284.09      3.44 o 
  -2   4   2     3239.95     3046.81     24.12 o 
  -1   4   2      828.56      829.62     14.46 o 
   0   4   2    12051.93    11790.97    149.19 o 
   1   4   2      539.81      558.35      8.64 o 
   2   4   2      504.25      518.64     26.98 o 
   3   4   2        8.01       18.32      3.97 o 
   4   4   2      390.34      433.96      4.60 o 
   5   4   2       34.54       52.60      5.21 o 
   6   4   2     4668.34     4415.12     38.36 o 
   7   4   2       25.07       19.15      1.73 o 
   8   4   2      455.52      491.77      7.68 o 
   9   4   2       15.54       22.90      4.25 o 
  10   4   2     1498.98     1351.63     18.28 o 
  11   4   2        9.62       12.04      3.60 o 
  12   4   2       70.45      127.94      7.44 o 
  13   4   2        1.03        2.87      3.91 o 
  14   4   2      537.68      504.32     14.30 o 
  15   4   2       44.03       37.81      6.68 o 
  16   4   2       32.13       39.87      7.07 o 
  17   4   2        0.95        4.74      6.58 o 
  18   4   2      627.35      602.43     27.27 o 
 -18   5   2      118.31      111.42     12.85 o 
 -17   5   2        3.23        8.29      8.13 o 
 -16   5   2       23.95       45.58      6.28 o 
 -15   5   2       24.02       29.01      4.57 o 
 -14   5   2      168.72      160.50      6.81 o 
 -13   5   2      119.08      116.62      5.78 o 
 -12   5   2       96.49      113.02      5.63 o 
 -11   5   2      159.33      156.53      6.46 o 
 -10   5   2      814.29      721.20     16.21 o 
  -9   5   2        1.95        7.17      3.34 o 
  -8   5   2      170.10      302.82      7.42 o 
  -7   5   2      218.66      214.60      5.95 o 
  -6   5   2      215.61      170.59      5.28 o 
  -5   5   2      157.97      205.95      4.60 o 
  -4   5   2     1101.12     1211.19     30.54 o 
  -3   5   2     1590.67     1510.92     14.05 o 
  -2   5   2      598.85      697.70      9.46 o 
  -1   5   2        5.84        3.78      0.96 o 
   0   5   2      226.13      185.21      2.59 o 
   1   5   2        4.19       15.66      2.02 o 
   2   5   2     3277.74     3184.84     22.45 o 
   3   5   2       69.80      170.39     14.96 o 
   4   5   2     3012.36     2973.70     22.66 o 
   5   5   2      766.21      747.58      8.43 o 
   6   5   2       16.18       29.49      2.86 o 
   7   5   2      233.85      218.35      9.08 o 
   8   5   2     1483.83     1360.56     17.66 o 
   9   5   2       64.14       51.02      4.75 o 
  10   5   2       11.43       57.74      7.18 o 
  11   5   2       21.64       32.59      4.12 o 
  12   5   2      446.96      435.40     10.20 o 
  13   5   2      212.83      206.42      9.51 o 
  14   5   2       23.47       28.73      5.85 o 
  15   5   2      102.96      106.15      8.45 o 
  16   5   2      269.61      252.26     11.78 o 
  17   5   2        0.03        1.63      6.78 o 
  18   5   2        2.16       12.02      9.23 o 
 -17   6   2      124.04      125.12     10.22 o 
 -16   6   2        0.27        6.10      6.02 o 
 -15   6   2      408.70      401.91     10.40 o 
 -14   6   2        1.17        8.37      3.83 o 
 -13   6   2       18.22       18.98      3.95 o 
 -12   6   2       14.41       21.77      4.39 o 
 -11   6   2        0.14        2.77      3.56 o 
 -10   6   2       93.54       91.79      7.08 o 
  -9   6   2     1758.72     1718.62     34.84 o 
  -8   6   2      280.31      239.98      6.70 o 
  -7   6   2      742.41      692.53     10.08 o 
  -6   6   2      351.24      295.34      5.73 o 
  -5   6   2        4.81        1.73      1.94 o 
  -4   6   2      360.13      351.39      5.35 o 
  -3   6   2      730.48     1513.16    126.13 o 
  -2   6   2     2013.14     2039.11     14.21 o 
  -1   6   2     2527.87     2686.59     15.51 o 
   0   6   2     3191.01     3309.73     27.22 o 
   1   6   2      813.83      951.36     23.84 o 
   2   6   2      416.08      530.81     23.89 o 
   3   6   2    12277.19    11673.91     41.25 o 
   4   6   2        3.20       26.08      3.75 o 
   5   6   2        2.08        3.89      0.86 o 
   6   6   2        0.31       23.55      2.60 o 
   7   6   2      118.96      133.53      6.85 o 
   8   6   2       83.34      102.35      3.86 o 
   9   6   2     1321.38     1319.39     26.90 o 
  10   6   2       73.00       67.94      4.65 o 
  11   6   2        8.62       15.38      3.73 o 
  12   6   2      160.73      146.66      7.98 o 
  13   6   2       12.56       15.35      4.31 o 
  14   6   2       42.27       36.41      6.04 o 
  15   6   2      310.80      305.20     12.16 o 
  16   6   2       13.59       10.60      5.95 o 
  17   6   2        6.04        7.69      8.47 o 
 -17   7   2        8.25        6.10      7.60 o 
 -16   7   2       47.78       74.97      8.27 o 
 -15   7   2        4.33       10.87      5.38 o 
 -14   7   2      360.27      347.97      9.29 o 
 -13   7   2       56.84       77.95      5.40 o 
 -12   7   2       33.08       53.18      5.67 o 
 -11   7   2       28.40       33.25      4.31 o 
 -10   7   2      298.89      273.84     12.37 o 
  -9   7   2      108.89      106.40      8.62 o 
  -8   7   2      108.56      205.69      9.61 o 
  -7   7   2      276.44      248.65      6.40 o 
  -6   7   2      138.64      145.05      4.74 o 
  -5   7   2       11.34       33.84      2.73 o 
  -4   7   2      509.83      581.55      6.82 o 
  -3   7   2      202.56      169.47      3.16 o 
  -2   7   2     1798.89     1664.54     19.21 o 
  -1   7   2      292.80      294.63      4.01 o 
   0   7   2     1192.54     1209.78      9.71 o 
   1   7   2        1.12       16.14      1.77 o 
   2   7   2       46.41      149.68     14.90 o 
   3   7   2      219.92      258.05      3.43 o 
   4   7   2      689.28      670.76      8.39 o 
   5   7   2      368.50      363.63      4.26 o 
   6   7   2      109.82       84.53      4.94 o 
   7   7   2       22.41       35.56      4.12 o 
   8   7   2     1160.83     1044.59     11.37 o 
   9   7   2       42.44       49.92      3.35 o 
  10   7   2        0.73       17.63      4.26 o 
  11   7   2       14.63       14.58      3.64 o 
  12   7   2      293.95      280.53      8.67 o 
  13   7   2      236.88      220.62      8.26 o 
  14   7   2        7.69       26.42      5.87 o 
  15   7   2      117.74      110.02      8.39 o 
  16   7   2      284.86      266.71     15.67 o 
  17   7   2        6.94       10.09      9.21 o 
 -17   8   2        0.43        0.90      7.11 o 
 -16   8   2      400.03      348.30     14.20 o 
 -15   8   2        0.29        2.15      5.04 o 
 -14   8   2       24.62       62.72      6.39 o 
 -13   8   2      190.74      191.45     12.30 o 
 -12   8   2      388.19      380.10     10.90 o 
 -11   8   2      137.74      126.33      6.16 o 
 -10   8   2       54.65      127.90      7.56 o 
  -9   8   2       22.92       35.44      3.89 o 
  -8   8   2     1231.61     1104.74     20.74 o 
  -7   8   2      494.37      441.87      9.12 o 
  -6   8   2       70.11       87.60      3.75 o 
  -5   8   2        5.53        9.83      2.23 o 
  -4   8   2     3643.37     3460.90     24.31 o 
  -3   8   2       33.90       37.70      1.71 o 
  -2   8   2      738.01      792.73     16.64 o 
  -1   8   2      525.29      492.56      4.17 o 
   0   8   2     1669.14     1770.13     12.10 o 
   1   8   2       22.95       46.26      3.41 o 
   2   8   2     1452.28     1410.85     10.18 o 
   3   8   2       58.80       64.73      2.03 o 
   4   8   2      878.47     1054.29     25.04 o 
   5   8   2       59.57       45.46      2.06 o 
   6   8   2      254.24      217.81      4.14 o 
   7   8   2       46.24       70.99      3.03 o 
   8   8   2      246.18      289.16      7.53 o 
   9   8   2      194.86      168.04      5.41 o 
  10   8   2      996.84      904.36     13.99 o 
  11   8   2        5.34        9.74      3.73 o 
  12   8   2        7.37       26.98      4.62 o 
  13   8   2       34.23       47.99      5.16 o 
  14   8   2      425.84      410.03     12.03 o 
  15   8   2       13.49       13.60      7.51 o 
  16   8   2        3.98       18.27      9.55 o 
  17   8   2        1.42        7.22      8.89 o 
 -17   9   2        8.15       10.04      7.13 o 
 -16   9   2      108.08       97.91      9.57 o 
 -15   9   2       19.12       34.74      6.17 o 
 -14   9   2      370.06      330.32     11.04 o 
 -13   9   2       48.29       66.41      7.35 o 
 -12   9   2       93.05       90.97      8.98 o 
 -11   9   2      305.44      289.11     10.98 o 
 -10   9   2      336.32      287.43      8.02 o 
  -9   9   2      205.91      162.15      7.43 o 
  -8   9   2       83.86      109.51      5.34 o 
  -7   9   2      352.37      342.45      8.65 o 
  -6   9   2      253.47      237.96      7.03 o 
  -5   9   2       55.13       83.22      5.91 o 
  -4   9   2      138.16      134.81      3.58 o 
  -3   9   2     2046.70     1914.94     18.28 o 
  -2   9   2     2073.35     2113.20     18.04 o 
  -1   9   2      610.21      587.40      5.48 o 
   0   9   2        0.14        1.18      1.17 o 
   1   9   2      286.57      291.54      4.48 o 
   2   9   2     1828.74     1896.55      9.31 o 
   3   9   2      100.86      240.51     10.87 o 
   4   9   2      347.40      332.62      5.06 o 
   5   9   2      456.70      442.04      5.34 o 
   6   9   2      114.52      121.87      3.15 o 
   7   9   2      239.10      253.70      4.89 o 
   8   9   2      495.64      447.36     10.10 o 
   9   9   2        5.07       17.16      2.85 o 
  10   9   2        4.54       27.95      3.45 o 
  11   9   2      182.06      186.91      7.07 o 
  12   9   2       76.76       83.98      5.67 o 
  13   9   2      255.29      247.73      8.70 o 
  14   9   2       16.51       40.73      6.80 o 
  15   9   2      164.29      165.85     14.25 o 
  16   9   2       68.14       66.65      8.26 o 
  17   9   2       40.24       41.31     10.18 o 
 -17  10   2      109.60      105.09     10.47 o 
 -16  10   2        0.19        1.41      6.69 o 
 -15  10   2      394.47      357.99     12.28 o 
 -14  10   2       32.38       40.03      7.33 o 
 -13  10   2        0.19       17.52      5.99 o 
 -12  10   2      181.76      178.88      9.62 o 
 -11  10   2       32.94       53.62      6.91 o 
 -10  10   2        2.83        9.65      5.19 o 
  -9  10   2      759.62      715.26     15.45 o 
  -8  10   2        0.71        0.50      2.80 o 
  -7  10   2       61.96       67.31      3.33 o 
  -6  10   2      324.49      305.05      5.30 o 
  -5  10   2     1717.09     1523.98     23.51 o 
  -4  10   2       11.00       17.21      3.63 o 
  -3  10   2      966.46     1070.77     26.87 o 
  -2  10   2        4.47        6.15      1.34 o 
  -1  10   2      323.91      335.23      3.80 o 
   0  10   2       39.66       52.41      2.06 o 
   1  10   2      399.61      415.53      3.79 o 
   2  10   2      146.61      128.12      2.13 o 
   3  10   2     2383.38     2346.86     10.14 o 
   4  10   2      195.85      156.72      3.31 o 
   5  10   2      761.37      765.56     12.93 o 
   6  10   2      439.35      422.27      7.08 o 
   7  10   2       72.64       89.87      3.76 o 
   8  10   2        5.86        5.18      2.48 o 
   9  10   2      526.34      547.11      8.51 o 
  10  10   2       71.57       70.11      4.39 o 
  11  10   2      298.04      298.56      7.26 o 
  12  10   2       41.75       48.42      5.72 o 
  13  10   2      206.68      224.11      9.01 o 
  14  10   2        8.05        6.30      6.34 o 
  15  10   2      161.38      176.56     10.70 o 
  16  10   2        0.39        0.26      6.91 o 
 -16  11   2       49.25       52.53      8.58 o 
 -15  11   2        1.72       10.79      7.15 o 
 -14  11   2      481.89      454.91     15.23 o 
 -13  11   2      239.63      218.74     11.02 o 
 -12  11   2       28.80       24.25      5.80 o 
 -11  11   2        0.03       10.45      6.61 o 
 -10  11   2      840.99      755.67     16.89 o 
  -9  11   2       19.68       17.65      5.13 o 
  -8  11   2        8.74       47.79      9.12 o 
  -7  11   2      366.77      308.15      9.20 o 
  -6  11   2       60.48       83.33      5.25 o 
  -5  11   2      993.05      923.09     13.09 o 
  -4  11   2      183.81      249.16     12.73 o 
  -3  11   2     1330.63     1246.66     11.17 o 
  -2  11   2      852.27      827.44     12.66 o 
  -1  11   2       15.56       16.84      1.21 o 
   0  11   2        0.07        0.89      1.23 o 
   1  11   2       54.61       53.82      1.78 o 
   2  11   2      878.64      832.55      7.60 o 
   3  11   2      554.79      582.15      7.90 o 
   4  11   2     1301.92     1199.55     11.71 o 
   5  11   2      429.39      460.77      8.54 o 
   6  11   2      306.85      270.93      4.71 o 
   7  11   2       37.35       54.53      3.19 o 
   8  11   2      526.25      482.68      8.25 o 
   9  11   2       35.09       37.99      3.36 o 
  10  11   2       11.98       59.49      5.99 o 
  11  11   2      156.55      150.79      6.70 o 
  12  11   2        8.56        7.92      4.78 o 
  13  11   2      146.16      146.46      9.48 o 
  14  11   2       25.29       47.30      7.74 o 
  15  11   2       71.16       66.08      8.32 o 
  16  11   2       51.81       47.81      8.19 o 
 -16  12   2      289.32      283.24     14.20 o 
 -15  12   2        5.69        5.32      6.73 o 
 -14  12   2       65.19       90.93      9.05 o 
 -13  12   2      236.80      206.18     10.96 o 
 -12  12   2       57.58       56.62      7.32 o 
 -11  12   2        0.82        4.62      6.28 o 
 -10  12   2       19.63       55.50      7.11 o 
  -9  12   2        4.82        5.12      5.31 o 
  -8  12   2      572.90      540.14     16.73 o 
  -7  12   2        0.13       10.44      4.16 o 
  -6  12   2       14.89       14.67      3.97 o 
  -5  12   2        1.30        6.19      3.27 o 
  -4  12   2     1861.06     1728.14     16.99 o 
  -3  12   2       39.00       36.87      2.93 o 
  -2  12   2      316.44      456.10     22.77 o 
  -1  12   2       16.65       18.73      1.38 o 
   0  12   2      390.57      364.86      4.28 o 
   1  12   2       76.37       73.80      2.08 o 
   2  12   2     2709.72     2493.80     16.66 o 
   3  12   2        3.13        4.48      1.66 o 
   4  12   2      825.83      900.43     12.79 o 
   5  12   2       12.93       13.84      1.91 o 
   6  12   2       59.30       51.63      2.68 o 
   7  12   2      188.78      177.50      6.10 o 
   8  12   2       28.33       64.60      5.14 o 
   9  12   2       16.76       15.24      3.94 o 
  10  12   2      641.14      555.11     11.12 o 
  11  12   2       66.90       66.15      6.07 o 
  12  12   2       23.33       24.66      6.31 o 
  13  12   2        0.58        9.42      6.25 o 
  14  12   2      334.40      307.74     13.02 o 
  15  12   2       47.51       40.55      8.33 o 
  16  12   2        0.02       12.06      7.60 o 
 -15  13   2      112.48      124.14     13.14 o 
 -14  13   2      166.27      162.02     10.95 o 
 -13  13   2      281.13      252.78     12.01 o 
 -12  13   2       53.13       51.01      7.73 o 
 -11  13   2      349.88      315.46     12.30 o 
 -10  13   2       23.92       27.29      8.28 o 
  -9  13   2      166.13      184.72      9.59 o 
  -8  13   2       24.31       43.08      6.36 o 
  -7  13   2      363.00      345.42      8.67 o 
  -6  13   2       27.92       31.76      4.14 o 
  -5  13   2      579.59      579.66     10.12 o 
  -4  13   2      117.95      144.70      8.35 o 
  -3  13   2      638.28      605.16     10.38 o 
  -2  13   2       13.46       18.01      1.83 o 
  -1  13   2       90.57      133.12      6.90 o 
   0  13   2      462.60      432.35      4.42 o 
   1  13   2      787.35      721.73      7.89 o 
   2  13   2       30.42       29.92      1.68 o 
   3  13   2       35.95       81.43      4.97 o 
   4  13   2      496.29      461.13      7.13 o 
   5  13   2      799.38      790.01      8.95 o 
   6  13   2       62.17       64.67      3.38 o 
   7  13   2        2.29       28.76      5.31 o 
   8  13   2      349.00      337.63      8.52 o 
   9  13   2      396.30      402.67      9.60 o 
  10  13   2        1.28        2.35      4.62 o 
  11  13   2       87.13       97.70      7.96 o 
  12  13   2       90.36      101.96      9.14 o 
  13  13   2      167.97      163.40     10.31 o 
  14  13   2        2.66       10.84      6.86 o 
  15  13   2       14.33       17.12      6.86 o 
 -15  14   2      102.38       95.42     12.18 o 
 -14  14   2       72.93       76.74      8.75 o 
 -13  14   2      152.24      150.65     10.17 o 
 -12  14   2       60.86       65.09      8.08 o 
 -11  14   2      298.43      338.14     14.13 o 
 -10  14   2       10.25       18.86      6.13 o 
  -9  14   2      109.72      115.42      8.43 o 
  -8  14   2        1.57       15.29      5.06 o 
  -7  14   2      776.16      807.65     13.08 o 
  -6  14   2        6.97       23.13      4.13 o 
  -5  14   2     1344.74     1232.79     14.78 o 
  -4  14   2       17.36       12.79      3.17 o 
  -3  14   2       79.63       93.12      3.79 o 
  -2  14   2       19.39       21.03      2.81 o 
  -1  14   2     1879.72     1783.54     19.25 o 
   0  14   2      465.55      468.86      6.98 o 
   1  14   2      689.80      757.60     12.52 o 
   2  14   2      108.18      103.69      3.11 o 
   3  14   2      335.10      322.01      6.77 o 
   4  14   2       33.09       28.91      2.70 o 
   5  14   2       12.99       93.47     14.32 o 
   6  14   2      182.69      166.89      5.15 o 
   7  14   2     1173.15     1118.40     14.45 o 
   8  14   2      138.85      143.90      6.95 o 
   9  14   2      108.98      112.71      6.80 o 
  10  14   2      110.03      110.22      7.02 o 
  11  14   2      717.22      677.69     21.51 o 
  12  14   2       62.41       63.14      6.72 o 
  13  14   2      249.54      243.24     12.03 o 
  14  14   2       45.30       36.29      7.38 o 
  15  14   2       12.37        6.26      7.12 o 
 -14  15   2        0.17       -3.30      6.22 o 
 -13  15   2      218.28      205.36     10.32 o 
 -12  15   2       25.15       28.78      6.20 o 
 -11  15   2      141.42      166.46      9.00 o 
 -10  15   2       91.35       84.43      7.06 o 
  -9  15   2       27.67       41.30      6.77 o 
  -8  15   2      124.81      115.47      6.49 o 
  -7  15   2       42.25       39.46      4.83 o 
  -6  15   2       47.13       40.69      4.63 o 
  -5  15   2      362.13      414.61     15.12 o 
  -4  15   2       26.46       54.25      4.24 o 
  -3  15   2      226.48      196.62      4.96 o 
  -2  15   2      144.52      149.61      4.43 o 
  -1  15   2      138.26      137.47      4.04 o 
   0  15   2       16.27       13.63      1.91 o 
   1  15   2      297.51      288.04      5.26 o 
   2  15   2      251.76      244.99      5.30 o 
   3  15   2        0.25       10.53      2.35 o 
   4  15   2      307.15      270.87      5.70 o 
   5  15   2     1099.43     1028.75     11.57 o 
   6  15   2       24.65       27.50      3.89 o 
   7  15   2      133.78      138.07      6.13 o 
   8  15   2      162.28      151.78      6.67 o 
   9  15   2      110.56      103.78      6.82 o 
  10  15   2       26.01       27.97      5.27 o 
  11  15   2      223.31      218.16     10.92 o 
  12  15   2      153.23      139.64      9.50 o 
  13  15   2       81.94       82.84      8.47 o 
  14  15   2        0.22        2.27      6.77 o 
 -14  16   2       56.52       74.87      8.28 o 
 -13  16   2        2.85        3.52      6.32 o 
 -12  16   2        0.71        0.87      5.86 o 
 -11  16   2        0.85        9.02      5.55 o 
 -10  16   2       41.14       49.64      6.58 o 
  -9  16   2       43.50       45.22      6.06 o 
  -8  16   2       77.37       85.68      6.91 o 
  -7  16   2       11.26        9.89      4.73 o 
  -6  16   2       57.92       56.16      4.67 o 
  -5  16   2      188.90      188.05      6.44 o 
  -4  16   2      515.25      490.46      9.18 o 
  -3  16   2       10.77       15.69      2.88 o 
  -2  16   2       20.45       44.69      3.95 o 
  -1  16   2       14.92       16.71      2.34 o 
   0  16   2      125.91      126.09      3.77 o 
   1  16   2        0.01        2.58      2.73 o 
   2  16   2      369.25      326.28      7.43 o 
   3  16   2       47.81       47.57      3.30 o 
   4  16   2      484.68      491.01      7.64 o 
   5  16   2        0.11        8.14      3.04 o 
   6  16   2        0.03        5.13      3.56 o 
   7  16   2        0.39        3.94      3.79 o 
   8  16   2       71.78       67.22      5.40 o 
   9  16   2       12.95        8.29      4.45 o 
  10  16   2      102.88       91.37      6.38 o 
  11  16   2       60.28       53.57      7.10 o 
  12  16   2       25.96       17.01      6.70 o 
  13  16   2       20.21       21.94      7.57 o 
  14  16   2      174.03      171.17     11.49 o 
 -13  17   2       77.19       82.34      8.25 o 
 -12  17   2        8.20       11.39      6.06 o 
 -11  17   2      177.99      192.64     10.05 o 
 -10  17   2        0.64       -0.76      4.70 o 
  -9  17   2       65.39       99.04      6.54 o 
  -8  17   2       45.40       46.28      4.71 o 
  -7  17   2      746.47      706.56     14.92 o 
  -6  17   2      112.73       94.62      7.10 o 
  -5  17   2        9.53       64.94      5.59 o 
  -4  17   2        2.70        5.78      3.44 o 
  -3  17   2      412.76      380.88      7.03 o 
  -2  17   2        0.43        2.77      2.54 o 
  -1  17   2        0.78      107.93     11.95 o 
   0  17   2       15.85       17.57      3.41 o 
   1  17   2     1225.62     1106.91     16.07 o 
   2  17   2        7.54        8.92      3.16 o 
   3  17   2       49.36       72.05      6.22 o 
   4  17   2        0.20        2.93      3.09 o 
   5  17   2      685.82      643.28      9.76 o 
   6  17   2        7.17       15.66      4.08 o 
   7  17   2      202.14      231.78      8.03 o 
   8  17   2       41.08       36.83      4.90 o 
   9  17   2      407.43      408.11     12.10 o 
  10  17   2        0.87       -1.24      4.59 o 
  11  17   2      347.60      330.46     11.57 o 
  12  17   2       13.35       12.11      7.20 o 
  13  17   2      136.17      135.71      8.96 o 
 -12  18   2       11.69       10.56      6.49 o 
 -11  18   2      301.72      317.94     12.05 o 
 -10  18   2       53.79       53.16      5.98 o 
  -9  18   2      143.67      154.51      7.73 o 
  -8  18   2       11.47        9.27      4.17 o 
  -7  18   2      278.25      364.67     10.25 o 
  -6  18   2        2.58        8.42      3.94 o 
  -5  18   2      783.38      710.57     13.28 o 
  -4  18   2       31.49       30.07      4.66 o 
  -3  18   2        1.38       22.16      3.29 o 
  -2  18   2       11.08       10.97      2.73 o 
  -1  18   2     1957.83     1777.66     14.64 o 
   0  18   2      109.40      110.32      5.59 o 
   1  18   2        3.29      162.45     22.96 o 
   2  18   2        0.00        1.20      3.23 o 
   3  18   2      257.46      231.75      9.10 o 
   4  18   2        2.56        7.28      3.59 o 
   5  18   2      229.25      256.76      9.25 o 
   6  18   2       26.04       21.72      5.24 o 
   7  18   2      984.88      944.21     14.67 o 
   8  18   2        0.92        1.37      4.29 o 
   9  18   2       61.09       69.20      6.04 o 
  10  18   2        0.01        0.48      4.94 o 
  11  18   2      404.43      382.47     12.65 o 
  12  18   2       33.67       32.39      7.36 o 
 -12  19   2       44.79       43.26      7.27 o 
 -11  19   2      143.66      140.36      9.24 o 
 -10  19   2        1.97        3.28      5.62 o 
  -9  19   2        7.72       11.52      4.97 o 
  -8  19   2       10.93       13.01      4.18 o 
  -7  19   2       30.24       30.44      4.68 o 
  -6  19   2      147.20      135.32      8.18 o 
  -5  19   2      162.79      180.35      7.91 o 
  -4  19   2        2.64        7.55      3.96 o 
  -3  19   2       48.28       41.42      3.38 o 
  -2  19   2       18.99       19.68      3.28 o 
  -1  19   2       29.17       50.18      4.00 o 
   0  19   2        5.71        7.53      3.77 o 
   1  19   2      245.34      232.07      7.45 o 
   2  19   2       11.05        8.65      3.64 o 
   3  19   2       16.67       17.58      4.53 o 
   4  19   2       43.09       44.19      4.35 o 
   5  19   2      333.96      313.38     10.27 o 
   6  19   2       77.62       87.49      6.84 o 
   7  19   2       65.33       63.42      7.01 o 
   8  19   2       10.68       15.89      5.39 o 
   9  19   2       14.58       14.51      5.97 o 
  10  19   2        3.09        6.52      5.64 o 
  11  19   2        1.77        8.95      6.91 o 
  12  19   2       30.72       31.49      8.04 o 
 -11  20   2        0.75        4.94      7.23 o 
 -10  20   2       26.61       34.78      8.31 o 
  -9  20   2       84.73       80.27      7.48 o 
  -8  20   2       27.63       30.47      5.71 o 
  -7  20   2       11.39       18.08      5.04 o 
  -6  20   2       10.32       11.78      5.74 o 
  -5  20   2      195.16      184.03      7.10 o 
  -4  20   2        1.68        6.28      4.87 o 
  -3  20   2        0.17       27.35      3.97 o 
  -2  20   2       29.06       23.95      3.78 o 
  -1  20   2       57.17       52.85      4.55 o 
   0  20   2        2.94        5.08      3.77 o 
   1  20   2        3.60       10.76      3.85 o 
   2  20   2       32.02       34.70      4.49 o 
   3  20   2      314.83      312.43      8.70 o 
   4  20   2       73.88       68.73      7.38 o 
   5  20   2        7.77       17.63      5.86 o 
   6  20   2        0.41        4.96      5.07 o 
   7  20   2        1.59        4.25      5.35 o 
   8  20   2      102.49       93.65      7.74 o 
   9  20   2       19.55       24.99      6.20 o 
  10  20   2       34.63       28.31      6.43 o 
  11  20   2       37.95       48.20     12.86 o 
 -10  21   2       58.53       53.89      8.73 o 
  -9  21   2      175.93      178.30     14.04 o 
  -8  21   2      147.91      145.64      9.09 o 
  -7  21   2      528.24      501.57     13.83 o 
  -6  21   2        0.12        3.76      4.36 o 
  -5  21   2       10.10       46.09      6.92 o 
  -4  21   2        2.95        1.67      4.37 o 
  -3  21   2      319.88      307.64      9.59 o 
  -2  21   2       96.70       89.95      5.51 o 
  -1  21   2      202.63      272.10      7.89 o 
   0  21   2       17.25       12.71      3.94 o 
   1  21   2      925.25      900.43     16.38 o 
   2  21   2       24.76       27.79      4.51 o 
   3  21   2        5.02       30.78      5.39 o 
   4  21   2        0.84        1.91      5.78 o 
   5  21   2      421.56      390.18     32.28 o 
   6  21   2       22.10       24.83      8.81 o 
   7  21   2       53.38       85.00      7.49 o 
   8  21   2       74.48       77.04      7.76 o 
   9  21   2      265.25      246.13     10.99 o 
  10  21   2       58.59       43.88     10.19 o 
  -8  22   2       12.74       18.11      6.58 o 
  -7  22   2       42.47       54.96      6.44 o 
  -6  22   2       89.05       91.22      7.83 o 
  -5  22   2      227.41      231.99     12.25 o 
  -4  22   2       18.45       15.94      7.23 o 
  -3  22   2        9.76       35.57      6.33 o 
  -2  22   2        5.72        1.78      5.08 o 
  -1  22   2      685.83      685.48     12.08 o 
   0  22   2        0.75        5.38      4.03 o 
   1  22   2      290.15      332.97      9.51 o 
   2  22   2        1.51        2.50      4.76 o 
   3  22   2      292.93      286.00     12.10 o 
   4  22   2        0.51        7.78      7.65 o 
   5  22   2      161.16      175.31     19.37 o 
   6  22   2       29.04       33.76     10.72 o 
   7  22   2      263.72      275.17     16.13 o 
   8  22   2       55.83       62.50     11.06 o 
  -7  23   2       22.21       29.03      6.91 o 
  -6  23   2        1.56       -3.64      5.91 o 
  -5  23   2       18.73       21.26      6.23 o 
  -4  23   2       22.93       33.59      7.46 o 
  -3  23   2       73.65       57.58      8.02 o 
  -2  23   2       64.37       77.19      8.44 o 
  -1  23   2        4.07        7.15      6.28 o 
   0  23   2        8.36       10.57      4.71 o 
   1  23   2       49.33       45.53      5.50 o 
   2  23   2      101.72      107.34      7.25 o 
   3  23   2        1.12       10.14      6.35 o 
   4  23   2       42.55       36.71      9.15 o 
   5  23   2        0.43        7.10      8.53 o 
   6  23   2        0.21       -2.90      8.09 o 
   7  23   2       46.81       56.70      9.99 o 
  -5  24   2       30.19       23.40      6.70 o 
  -4  24   2      187.59      180.39     11.45 o 
  -3  24   2       44.97       62.51     10.80 o 
  -2  24   2        2.66       10.64      8.08 o 
  -1  24   2       29.48       28.43      9.30 o 
   0  24   2       34.90       33.62      9.96 o 
   1  24   2        1.11        5.96      6.96 o 
   2  24   2       50.17       56.73      6.80 o 
   3  24   2      204.48      207.82     11.30 o 
   4  24   2       33.14       42.62     10.31 o 
   5  24   2        0.26       -4.89      9.10 o 
  -1  25   2       10.74       36.29     10.09 o 
   0  25   2        3.14        1.06      9.34 o 
   1  25   2      274.80      264.43     16.93 o 
 -18   1   3        0.97        8.43      9.21 o 
 -17   1   3       54.57       47.03      7.63 o 
 -16   1   3      134.14      125.60      7.71 o 
 -15   1   3      142.58      167.90      6.64 o 
 -14   1   3       67.83       69.69      6.49 o 
 -13   1   3        6.76        6.69      3.35 o 
 -12   1   3      170.22      158.88      5.53 o 
 -11   1   3      272.70      253.89      6.16 o 
 -10   1   3       54.26       56.55      3.44 o 
  -9   1   3     2470.25     2361.59     15.45 o 
  -8   1   3      557.90      537.55      7.29 o 
  -7   1   3      493.61      442.28      7.06 o 
  -6   1   3      355.02      326.55      5.41 o 
  -5   1   3      240.89      228.41      4.80 o 
  -4   1   3     2475.86     2394.61     16.68 o 
  -3   1   3     4752.47     4376.11     29.93 o 
  -2   1   3     1266.28     1269.48     10.41 o 
  -1   1   3     1810.18     1898.14     17.23 o 
   0   1   3       38.68       34.90      2.04 o 
   1   1   3       92.23       79.48      2.98 o 
   2   1   3     1033.99     1071.29      8.80 o 
   3   1   3       54.57       48.87      7.95 o 
   4   1   3       75.87       70.20      3.73 o 
   5   1   3      391.18      329.65      7.69 o 
   6   1   3        0.13       11.81      3.27 o 
   7   1   3      357.04      364.31      8.70 o 
   8   1   3      488.75      433.47      9.95 o 
   9   1   3     1494.10     1351.07     43.39 o 
  10   1   3      193.82      173.40      9.43 o 
  11   1   3       51.95       61.06      5.93 o 
  12   1   3        0.37        6.11      6.06 o 
  13   1   3        5.97        6.95      6.31 o 
  14   1   3      106.09      111.83     15.01 o 
  15   1   3      471.34      427.70     35.24 o 
  16   1   3        0.29        4.73      7.26 o 
  17   1   3      127.54      118.75     11.67 o 
 -18   2   3      259.58      224.54     11.99 o 
 -17   2   3       42.41       61.31      8.20 o 
 -16   2   3       36.79       40.70      5.61 o 
 -15   2   3      168.76      156.58      7.06 o 
 -14   2   3       90.10       92.91      6.22 o 
 -13   2   3      515.74      516.45      9.60 o 
 -12   2   3        2.07        3.29      2.92 o 
 -11   2   3      458.53      435.94      7.81 o 
 -10   2   3      238.04      225.62      5.55 o 
  -9   2   3     2866.69     2682.81     18.25 o 
  -8   2   3        0.65       29.09      7.47 o 
  -7   2   3      304.71      277.75      9.15 o 
  -6   2   3     1055.64     1055.63     10.71 o 
  -5   2   3     2286.48     2109.45     11.82 o 
  -4   2   3       41.31       37.50      1.60 o 
  -3   2   3      827.79      799.69     10.40 o 
  -2   2   3      463.22      458.81      8.33 o 
  -1   2   3      166.20      145.88      4.92 o 
   0   2   3     2144.78     2169.24     26.59 o 
   1   2   3     2283.11     2510.78     28.61 o 
   2   2   3       37.27       41.07      1.67 o 
   3   2   3     4115.59     3803.54     41.40 o 
   4   2   3       15.46       17.21      1.17 o 
   5   2   3     1099.70     1039.49     12.99 o 
   6   2   3     1280.25     1258.75     14.12 o 
   7   2   3     2660.26     2442.22     31.70 o 
   8   2   3      998.83      923.73     14.06 o 
   9   2   3     1809.35     1870.84     21.04 o 
  10   2   3      105.96      117.49      6.60 o 
  11   2   3      346.41      350.34     10.81 o 
  12   2   3        0.20        1.41      4.62 o 
  13   2   3      556.70      540.30     14.38 o 
  14   2   3        5.91        7.04      6.60 o 
  15   2   3       56.97       46.68      8.50 o 
  16   2   3        0.54        4.98      7.04 o 
  17   2   3      279.64      272.04     15.50 o 
 -17   3   3       11.72       15.56      6.80 o 
 -16   3   3      131.91      128.25      6.97 o 
 -15   3   3      498.88      490.56     11.29 o 
 -14   3   3        6.35        6.31      4.20 o 
 -13   3   3      116.11      115.10      6.65 o 
 -12   3   3        6.64       11.93      3.81 o 
 -11   3   3      466.48      448.12      8.74 o 
 -10   3   3       13.82       23.14      3.10 o 
  -9   3   3      637.02      621.33     13.05 o 
  -8   3   3      211.95      191.94      6.01 o 
  -7   3   3     1359.95     1278.42     15.38 o 
  -6   3   3      958.64      894.12     11.09 o 
  -5   3   3     1410.84     1425.13     12.52 o 
  -4   3   3      270.23      272.06      6.12 o 
  -3   3   3     3027.12     2783.60     33.74 o 
  -2   3   3      260.64      255.79      8.91 o 
  -1   3   3      197.79      222.08      9.54 o 
   0   3   3       87.38       63.94      2.14 o 
   1   3   3     1147.54     1094.99      6.14 o 
   2   3   3      183.83      180.74      3.44 o 
   3   3   3     2651.76     2490.08     11.58 o 
   4   3   3       28.99       35.29      2.60 o 
   5   3   3      180.49      150.05      6.37 o 
   6   3   3        8.86       22.37      5.09 o 
   7   3   3     1668.55     1626.10     23.19 o 
   8   3   3       19.69       20.46      3.02 o 
   9   3   3     1482.46     1350.77     17.90 o 
  10   3   3      185.65      181.26     11.16 o 
  11   3   3      245.85      222.21      8.93 o 
  12   3   3      118.86      115.50      7.34 o 
  13   3   3        9.01       10.39      5.28 o 
  14   3   3       52.29       47.08      5.47 o 
  15   3   3      557.01      544.15     18.96 o 
  16   3   3        0.39        7.01      7.15 o 
  17   3   3       85.12       71.79     10.14 o 
 -17   4   3        5.27       -0.59      5.49 o 
 -16   4   3       10.47       11.12      4.63 o 
 -15   4   3      112.08      113.99      6.65 o 
 -14   4   3        6.90       14.14      4.63 o 
 -13   4   3       20.05       25.18      4.76 o 
 -12   4   3      408.10      404.41      9.34 o 
 -11   4   3      112.84      108.61      5.48 o 
 -10   4   3       51.52       46.71      4.59 o 
  -9   4   3       82.43       77.09      3.89 o 
  -8   4   3      161.49      144.27      4.86 o 
  -7   4   3        0.78       25.27      5.58 o 
  -6   4   3       41.60       41.00      4.68 o 
  -5   4   3        0.15      159.79     18.14 o 
  -4   4   3      292.27      255.04      7.32 o 
  -3   4   3      100.44       98.47      4.01 o 
  -2   4   3     1787.90     1859.02     14.75 o 
  -1   4   3       58.95       58.85      3.01 o 
   0   4   3      417.14      359.32      4.06 o 
   1   4   3        6.80        7.06      1.07 o 
   2   4   3       66.08       73.90      5.88 o 
   3   4   3      146.58      160.72      2.36 o 
   4   4   3      559.54      536.71      4.16 o 
   5   4   3     2244.40     2164.41     16.68 o 
   6   4   3     1370.38     1369.99     13.39 o 
   7   4   3      637.67      586.81     10.44 o 
   8   4   3      209.27      186.98      5.67 o 
   9   4   3       15.05       19.98      4.36 o 
  10   4   3        0.33        6.53      3.97 o 
  11   4   3       12.73       17.58      4.65 o 
  12   4   3       51.25       46.05      6.05 o 
  13   4   3       95.32       90.94      6.16 o 
  14   4   3      148.06      154.48      7.65 o 
  15   4   3       83.88       84.33      8.07 o 
  16   4   3        0.34       -2.18      7.06 o 
  17   4   3       11.22        9.86      7.46 o 
 -17   5   3       86.33       81.55      8.63 o 
 -16   5   3        5.05       11.60      4.70 o 
 -15   5   3       26.05       51.97      5.58 o 
 -14   5   3        0.61       14.47      4.80 o 
 -13   5   3      119.91      111.12      5.98 o 
 -12   5   3       51.97       81.37      6.31 o 
 -11   5   3      433.61      416.31     10.30 o 
 -10   5   3        1.76        2.68      3.60 o 
  -9   5   3       93.75      103.26      5.58 o 
  -8   5   3       30.22       32.92      3.78 o 
  -7   5   3      173.92      175.07      5.90 o 
  -6   5   3     3036.81     2777.91     27.09 o 
  -5   5   3      150.19      183.17     13.49 o 
  -4   5   3     1131.18     1088.58     19.99 o 
  -3   5   3     4407.23     4141.18     49.54 o 
  -2   5   3       30.00       42.19      2.84 o 
  -1   5   3       54.20       76.79      7.74 o 
   0   5   3      952.57      875.31     15.34 o 
   1   5   3     2995.12     2785.06     26.21 o 
   2   5   3      276.07      231.04      3.13 o 
   3   5   3      396.54      382.84     22.20 o 
   4   5   3      473.56      476.88      9.92 o 
   5   5   3     1826.09     1596.25     17.28 o 
   6   5   3        0.03       44.59     10.19 o 
   7   5   3      159.68      160.22      3.97 o 
   8   5   3        6.01        8.17      2.57 o 
   9   5   3      709.81      622.15     13.20 o 
  10   5   3        0.71        0.57      4.15 o 
  11   5   3      313.23      289.23      9.95 o 
  12   5   3      716.95      664.02     12.84 o 
  13   5   3       21.22       26.02      4.91 o 
  14   5   3      325.78      308.33     14.25 o 
  15   5   3      450.14      415.97     14.05 o 
  16   5   3       30.16       30.08      6.64 o 
  17   5   3      121.32      127.94     11.54 o 
 -17   6   3       87.07      121.20     10.19 o 
 -16   6   3       15.37       17.32      7.14 o 
 -15   6   3      179.23      182.69      8.88 o 
 -14   6   3        6.40       11.70      4.64 o 
 -13   6   3      659.56      656.64     12.39 o 
 -12   6   3        3.62        6.54      4.85 o 
 -11   6   3       15.50       24.39      4.61 o 
 -10   6   3      149.22      138.48      6.46 o 
  -9   6   3      438.87      403.36     10.66 o 
  -8   6   3      469.97      406.53      8.87 o 
  -7   6   3        0.91       30.32      4.07 o 
  -6   6   3        0.25        2.68      2.44 o 
  -5   6   3     1861.95     1802.41     16.10 o 
  -4   6   3        6.29        3.45      1.89 o 
  -3   6   3      361.81      404.24     11.08 o 
  -2   6   3      772.97      709.12      5.85 o 
  -1   6   3     7592.56     7386.63     88.11 o 
   0   6   3       32.13       28.42      2.22 o 
   1   6   3      626.69      594.64     13.96 o 
   2   6   3      103.32       94.50      4.61 o 
   3   6   3     2166.32     2056.00      9.56 o 
   4   6   3        9.26       11.39      1.90 o 
   5   6   3     1126.12     1085.33     18.00 o 
   6   6   3       31.88       35.31      2.76 o 
   7   6   3     1089.66      974.99      7.95 o 
   8   6   3       18.65       24.56      2.48 o 
   9   6   3      298.51      296.05      6.65 o 
  10   6   3       93.05       92.95      5.31 o 
  11   6   3      248.43      235.82      7.91 o 
  12   6   3       20.83       24.44      4.69 o 
  13   6   3      732.62      685.21     18.05 o 
  14   6   3        0.51        3.06      4.65 o 
  15   6   3       27.87       28.55      6.55 o 
  16   6   3       36.10       49.80      7.32 o 
  17   6   3      389.64      391.27     18.97 o 
 -17   7   3      165.70      160.31     10.96 o 
 -16   7   3       46.30       56.37      8.12 o 
 -15   7   3      281.34      260.62     11.15 o 
 -14   7   3       62.54       57.53      7.00 o 
 -13   7   3       24.01       26.68      4.37 o 
 -12   7   3        3.99       22.93      4.74 o 
 -11   7   3      190.74      192.75      9.29 o 
 -10   7   3       87.63       89.43      5.67 o 
  -9   7   3       16.46       26.50      4.64 o 
  -8   7   3      528.45      485.50      9.66 o 
  -7   7   3      523.85      477.16     11.32 o 
  -6   7   3      317.74      294.26      6.19 o 
  -5   7   3      427.63      406.29      7.26 o 
  -4   7   3        0.21       38.43      8.24 o 
  -3   7   3      245.39      254.67      3.65 o 
  -2   7   3      131.58      122.98      2.72 o 
  -1   7   3       31.81       46.31      4.20 o 
   0   7   3     5952.21     5536.64     27.87 o 
   1   7   3     3010.96     2991.56     14.74 o 
   2   7   3       58.67       53.64      2.47 o 
   3   7   3      540.76      501.25      6.09 o 
   4   7   3      874.61      803.19      9.35 o 
   5   7   3       19.74       25.29      3.30 o 
   6   7   3        7.47       12.81      2.39 o 
   7   7   3       53.62       70.68      4.59 o 
   8   7   3        3.75        9.51      2.99 o 
   9   7   3      111.40      106.31      4.24 o 
  10   7   3       87.00       78.23      4.45 o 
  11   7   3      287.90      286.18      7.58 o 
  12   7   3      462.07      439.80     10.87 o 
  13   7   3       20.46       25.87      4.32 o 
  14   7   3       34.48       28.83      4.63 o 
  15   7   3      105.55      119.53      8.95 o 
  16   7   3       84.31       79.99     11.02 o 
  17   7   3        3.65       14.38      9.18 o 
 -17   8   3        0.68       -3.69      8.04 o 
 -16   8   3       92.03       83.12      9.37 o 
 -15   8   3        3.52        3.44      5.54 o 
 -14   8   3       64.95       88.80      8.01 o 
 -13   8   3        1.44        3.95      5.50 o 
 -12   8   3      484.26      433.43     10.92 o 
 -11   8   3       56.13       60.99      5.30 o 
 -10   8   3      131.57      128.99      6.43 o 
  -9   8   3       34.69       40.73      5.04 o 
  -8   8   3       39.60       30.94      3.91 o 
  -7   8   3       53.19       69.73      4.30 o 
  -6   8   3      645.07      692.85     23.51 o 
  -5   8   3       24.60       32.07      2.91 o 
  -4   8   3      668.74      646.55     19.05 o 
  -3   8   3      646.23      555.02      6.63 o 
  -2   8   3      428.38      404.38      7.06 o 
  -1   8   3       14.01       10.39      1.21 o 
   0   8   3      153.26      153.23      3.12 o 
   1   8   3        1.88        5.73      1.77 o 
   2   8   3      914.24      873.23      7.88 o 
   3   8   3        3.22       14.07      2.89 o 
   4   8   3     2335.21     2228.87     13.19 o 
   5   8   3       59.61       65.10      3.41 o 
   6   8   3     1509.68     1515.61     19.64 o 
   7   8   3      595.25      552.61      9.79 o 
   8   8   3       39.06       33.88      3.13 o 
   9   8   3       48.38       37.74      3.27 o 
  10   8   3      244.80      247.92      6.22 o 
  11   8   3      174.92      162.89      6.27 o 
  12   8   3        2.53       18.75      3.94 o 
  13   8   3       50.76       46.40      4.81 o 
  14   8   3      372.72      363.32      9.65 o 
  15   8   3       14.09       22.00      9.60 o 
  16   8   3       42.40       43.33     10.91 o 
 -16   9   3       10.45       11.96      7.03 o 
 -15   9   3       14.60       21.84      5.80 o 
 -14   9   3       27.46       32.59      6.66 o 
 -13   9   3      284.59      285.55     12.33 o 
 -12   9   3      303.95      299.07     16.60 o 
 -11   9   3      726.97      684.23     16.72 o 
 -10   9   3       58.44       59.82      6.72 o 
  -9   9   3        1.90        4.49      4.04 o 
  -8   9   3      118.88      110.79      5.39 o 
  -7   9   3      287.57      295.04      6.66 o 
  -6   9   3     1416.84     1326.70     20.86 o 
  -5   9   3      932.07      875.90     18.99 o 
  -4   9   3        6.55        9.62      2.08 o 
  -3   9   3      448.69      442.07      5.95 o 
  -2   9   3      102.62      121.45      7.18 o 
  -1   9   3       42.22       68.78      7.63 o 
   0   9   3      484.97      489.75      5.44 o 
   1   9   3      870.93      804.62      8.14 o 
   2   9   3      805.69      720.55      7.75 o 
   3   9   3      142.00      133.46      3.57 o 
   4   9   3       49.74       61.39      2.82 o 
   5   9   3      923.66      866.80      9.32 o 
   6   9   3      796.61      785.95     11.91 o 
   7   9   3      205.36      210.54      5.35 o 
   8   9   3       20.68       31.32      3.10 o 
   9   9   3       57.47       55.10      3.70 o 
  10   9   3      128.88      127.08      4.94 o 
  11   9   3      216.44      229.35      7.15 o 
  12   9   3      415.83      403.28      9.41 o 
  13   9   3      228.83      242.20     10.83 o 
  14   9   3       18.60       19.16      5.30 o 
  15   9   3       61.96       74.17     10.59 o 
  16   9   3        0.37        2.38      8.45 o 
 -16  10   3        8.82        6.38      7.22 o 
 -15  10   3       39.61       37.83      6.45 o 
 -14  10   3      122.89      110.90      9.26 o 
 -13  10   3      543.73      538.09     16.23 o 
 -12  10   3        8.01        8.26      5.86 o 
 -11  10   3        2.22        8.19      5.66 o 
 -10  10   3      370.22      349.07     12.24 o 
  -9  10   3       94.24       81.16      8.38 o 
  -8  10   3       43.47       40.23      4.18 o 
  -7  10   3       89.24       89.70      4.29 o 
  -6  10   3       10.81        8.94      2.52 o 
  -5  10   3      928.22      945.34     10.96 o 
  -4  10   3        7.19       15.37      3.30 o 
  -3  10   3      312.38      306.81      4.80 o 
  -2  10   3      228.49      226.25      4.07 o 
  -1  10   3     2392.90     2381.11     24.16 o 
   0  10   3        2.20        2.88      1.64 o 
   1  10   3     1471.13     1447.42     21.54 o 
   2  10   3      345.52      313.97      5.53 o 
   3  10   3       14.82       24.76      2.59 o 
   4  10   3      254.02      230.11      4.65 o 
   5  10   3      639.84      613.76      8.13 o 
   6  10   3       11.95       12.47      2.64 o 
   7  10   3       87.86       80.02      3.82 o 
   8  10   3       65.15       69.48      4.08 o 
   9  10   3       24.52       25.01      3.27 o 
  10  10   3      267.41      271.26      6.78 o 
  11  10   3      153.80      141.20      6.81 o 
  12  10   3        6.61        7.63      5.00 o 
  13  10   3      331.85      317.23     13.12 o 
  14  10   3       54.32       66.19      6.86 o 
  15  10   3        6.95       12.32      8.73 o 
  16  10   3       11.40       20.11      9.58 o 
 -16  11   3        1.61        4.58      7.62 o 
 -15  11   3       78.28       75.68      8.23 o 
 -14  11   3      282.59      239.59     12.23 o 
 -13  11   3        7.35        6.67      7.92 o 
 -12  11   3        6.51       26.36      7.18 o 
 -11  11   3      254.33      272.09     11.86 o 
 -10  11   3      153.53      151.19      8.94 o 
  -9  11   3      474.35      462.66     16.54 o 
  -8  11   3      336.55      354.17     12.47 o 
  -7  11   3      762.68      694.65     12.87 o 
  -6  11   3      589.59      564.27      8.79 o 
  -5  11   3        8.43        7.43      2.20 o 
  -4  11   3        0.38       16.72      5.69 o 
  -3  11   3       71.61       79.84      5.92 o 
  -2  11   3      461.11      422.89      5.56 o 
  -1  11   3      908.80      844.10      7.45 o 
   0  11   3     1469.99     1403.49      9.32 o 
   1  11   3      563.19      577.98      8.50 o 
   2  11   3      102.94      113.75      6.49 o 
   3  11   3      492.22      455.24      6.77 o 
   4  11   3      417.38      418.42      6.17 o 
   5  11   3       26.06       25.74      2.81 o 
   6  11   3       49.30       68.18      5.12 o 
   7  11   3       89.28      103.62      4.83 o 
   8  11   3      422.53      424.25      7.77 o 
   9  11   3        2.07       12.45      3.28 o 
  10  11   3        2.69       10.67      3.34 o 
  11  11   3      775.49      728.08     15.94 o 
  12  11   3      410.20      387.94     15.13 o 
  13  11   3        3.66        5.45      5.24 o 
  14  11   3        2.60        8.96      5.60 o 
  15  11   3        4.04        5.95      8.36 o 
  16  11   3       30.90       32.66     10.29 o 
 -15  12   3       20.55       26.26      6.80 o 
 -14  12   3       47.87       50.14      8.17 o 
 -13  12   3       24.83       23.32      8.23 o 
 -12  12   3      407.50      367.66     14.22 o 
 -11  12   3      165.48      162.98      9.92 o 
 -10  12   3       87.60       97.00      8.19 o 
  -9  12   3        1.77        4.61      6.48 o 
  -8  12   3      481.67      454.35     11.36 o 
  -7  12   3      165.63      150.13      8.84 o 
  -6  12   3       31.72       39.62      5.27 o 
  -5  12   3        4.24        4.63      3.31 o 
  -4  12   3     1545.80     1459.72     16.60 o 
  -3  12   3      477.82      433.52      5.71 o 
  -2  12   3      763.49      750.51     15.17 o 
  -1  12   3       48.83       56.09      2.59 o 
   0  12   3        0.54        2.45      1.78 o 
   1  12   3      226.03      213.71      3.78 o 
   2  12   3      603.46      616.65     10.66 o 
   3  12   3       88.12       96.91      5.35 o 
   4  12   3      652.58      667.70     13.40 o 
   5  12   3        1.47        0.39      2.22 o 
   6  12   3      349.56      344.24      6.65 o 
   7  12   3        0.21        3.87      2.82 o 
   8  12   3        0.23       16.62      3.52 o 
   9  12   3       15.60       17.46      4.03 o 
  10  12   3      668.19      666.07     14.52 o 
  11  12   3        0.17        1.99      4.22 o 
  12  12   3       11.71       25.54      5.50 o 
  13  12   3       16.38       22.32      5.85 o 
  14  12   3      204.44      205.68     11.27 o 
  15  12   3       72.27       68.80     10.43 o 
 -15  13   3       11.47       15.10      7.17 o 
 -14  13   3      106.08      112.97      9.93 o 
 -13  13   3      143.49      153.78     10.56 o 
 -12  13   3        6.71       14.55      8.17 o 
 -11  13   3      164.49      165.20     10.16 o 
 -10  13   3      174.34      161.90      9.85 o 
  -9  13   3       55.94       51.90      8.65 o 
  -8  13   3      206.46      219.90     12.43 o 
  -7  13   3      427.71      417.09     10.96 o 
  -6  13   3      104.45      111.42      6.44 o 
  -5  13   3      141.95      150.87      7.69 o 
  -4  13   3      101.22      104.33      7.00 o 
  -3  13   3       51.60       53.28      3.73 o 
  -2  13   3       24.37       25.38      3.01 o 
  -1  13   3       94.81       99.01      3.68 o 
   0  13   3      415.36      422.30      6.93 o 
   1  13   3      252.76      239.18      4.48 o 
   2  13   3       18.87       19.19      2.35 o 
   3  13   3        6.59        6.77      2.12 o 
   4  13   3      194.64      200.57      4.74 o 
   5  13   3      517.74      474.18     12.10 o 
   6  13   3      211.87      200.93      5.99 o 
   7  13   3      277.89      273.45      7.80 o 
   8  13   3      399.81      368.68      9.09 o 
   9  13   3       14.76       11.94      4.28 o 
  10  13   3      107.39      106.08      5.78 o 
  11  13   3      186.72      171.13      6.88 o 
  12  13   3      162.21      162.74      7.74 o 
  13  13   3      167.85      159.55      8.87 o 
  14  13   3       47.71       42.66      6.80 o 
  15  13   3       46.28       55.20      8.42 o 
 -14  14   3       18.40       23.97      7.40 o 
 -13  14   3       87.82       84.05      9.39 o 
 -12  14   3       12.17        9.70      7.76 o 
 -11  14   3        7.62       11.58      6.71 o 
 -10  14   3        0.05       11.01      6.66 o 
  -9  14   3      181.49      179.79     12.26 o 
  -8  14   3      176.74      171.65      7.38 o 
  -7  14   3       39.46       43.16      4.88 o 
  -6  14   3        6.25       11.61      4.06 o 
  -5  14   3      627.16      599.37     10.96 o 
  -4  14   3        1.07        2.71      3.53 o 
  -3  14   3       37.00       35.87      3.55 o 
  -2  14   3        9.11       10.60      2.71 o 
  -1  14   3      238.19      274.42     13.93 o 
   0  14   3       69.56       70.16      2.64 o 
   1  14   3      839.94      761.77      8.15 o 
   2  14   3       10.63        8.30      2.24 o 
   3  14   3       52.42       42.27      2.83 o 
   4  14   3        0.30        1.11      2.79 o 
   5  14   3      267.46      254.45      6.51 o 
   6  14   3        0.64        0.56      3.14 o 
   7  14   3       47.68       51.00      4.82 o 
   8  14   3       56.17       57.17      5.27 o 
   9  14   3      222.69      216.88      7.83 o 
  10  14   3      151.01      156.86      7.23 o 
  11  14   3       29.73       27.72      4.66 o 
  12  14   3        9.82        8.79      5.62 o 
  13  14   3      161.14      150.65      8.77 o 
  14  14   3        3.53        8.38      6.68 o 
 -14  15   3      204.69      185.37     12.01 o 
 -13  15   3        0.38        8.02      7.10 o 
 -12  15   3       23.98       35.73      7.46 o 
 -11  15   3       39.28       50.95      8.49 o 
 -10  15   3      563.53      538.36     14.23 o 
  -9  15   3      222.87      213.94     13.51 o 
  -8  15   3      301.09      338.16     11.10 o 
  -7  15   3      510.00      466.83     12.25 o 
  -6  15   3      324.00      307.62      8.78 o 
  -5  15   3       20.58       21.73      4.39 o 
  -4  15   3      374.42      386.24      9.74 o 
  -3  15   3      124.40      121.91      4.29 o 
  -2  15   3      177.91      167.41      5.08 o 
  -1  15   3      449.76      407.99      7.41 o 
   0  15   3      249.39      250.86      6.53 o 
   1  15   3        6.84       26.62      3.51 o 
   2  15   3      150.58      149.58      4.50 o 
   3  15   3       28.48       29.10      3.32 o 
   4  15   3      627.80      601.66     10.58 o 
   5  15   3       19.35       19.61      3.39 o 
   6  15   3        0.27        9.08      3.49 o 
   7  15   3       30.17       41.58      4.89 o 
   8  15   3     1148.23     1105.01     15.76 o 
   9  15   3       64.83       71.84      5.81 o 
  10  15   3       22.21       45.50      6.23 o 
  11  15   3      249.56      237.82      8.74 o 
  12  15   3      281.26      283.58     10.88 o 
  13  15   3       50.13       50.03      7.03 o 
  14  15   3       47.86       48.23      8.41 o 
 -13  16   3       17.65       18.24      6.35 o 
 -12  16   3      127.23      119.72      8.78 o 
 -11  16   3       43.26       40.96      6.63 o 
 -10  16   3      274.06      297.10     22.08 o 
  -9  16   3        4.03        1.21      5.52 o 
  -8  16   3      541.17      524.64     12.05 o 
  -7  16   3        1.65        2.34      4.42 o 
  -6  16   3      126.70      135.61      6.96 o 
  -5  16   3        2.45        6.44      3.76 o 
  -4  16   3     1003.25      932.66     12.87 o 
  -3  16   3        8.18       22.36      3.17 o 
  -2  16   3     1332.28     1328.53     18.56 o 
  -1  16   3      200.64      180.00      5.47 o 
   0  16   3        0.85        2.83      2.72 o 
   1  16   3        2.86       13.22      4.03 o 
   2  16   3     1459.30     1380.99     28.77 o 
   3  16   3      223.27      201.09      9.64 o 
   4  16   3        1.80        7.07      4.29 o 
   5  16   3       48.79       47.42      6.06 o 
   6  16   3      499.28      482.62     11.74 o 
   7  16   3        5.89        7.65      4.71 o 
   8  16   3       41.61       55.23      7.06 o 
   9  16   3        0.03       -0.72      5.21 o 
  10  16   3     1002.29      968.06     17.68 o 
  11  16   3        2.98        4.18      4.95 o 
  12  16   3        4.51        5.72      5.72 o 
  13  16   3        1.56       -4.06      5.96 o 
 -13  17   3       43.41       31.66      7.19 o 
 -12  17   3       87.00       89.90      8.35 o 
 -11  17   3        4.14        7.47      6.16 o 
 -10  17   3      261.07      242.54     12.56 o 
  -9  17   3        5.83        6.48      5.59 o 
  -8  17   3       86.76       87.78      7.47 o 
  -7  17   3      125.27      113.26      6.20 o 
  -6  17   3        2.81        5.91      4.09 o 
  -5  17   3        3.86        9.50      3.99 o 
  -4  17   3      106.36      100.53      5.50 o 
  -3  17   3       54.75       54.85      3.71 o 
  -2  17   3      383.19      365.28      6.82 o 
  -1  17   3      215.38      192.07      6.19 o 
   0  17   3       80.08       70.85      4.81 o 
   1  17   3       21.35       34.02      4.78 o 
   2  17   3       22.57       53.15      6.02 o 
   3  17   3       60.85       61.04      5.71 o 
   4  17   3      247.84      232.15     11.49 o 
   5  17   3      184.52      172.98      7.18 o 
   6  17   3       20.96       19.14      4.10 o 
   7  17   3       12.85       13.40      4.80 o 
   8  17   3      402.61      380.88     11.22 o 
   9  17   3        2.21        0.88      5.21 o 
  10  17   3        0.16        8.71      5.43 o 
  11  17   3       20.99       18.82      5.38 o 
  12  17   3       16.00       18.36      6.27 o 
 -12  18   3        0.05        8.63      6.76 o 
 -11  18   3        7.35       13.56      5.52 o 
 -10  18   3       17.28       19.62      5.45 o 
  -9  18   3       43.17       44.07      6.43 o 
  -8  18   3      110.96       98.14      8.00 o 
  -7  18   3       64.77       63.94      5.49 o 
  -6  18   3      330.60      323.05      8.92 o 
  -5  18   3        9.11       13.94      4.24 o 
  -4  18   3       17.81       21.53      4.12 o 
  -3  18   3       53.34       59.07      4.91 o 
  -2  18   3       99.03       97.10      4.86 o 
  -1  18   3       89.09       79.91      4.80 o 
   0  18   3      100.08       99.75      6.26 o 
   1  18   3        3.21        6.15      4.61 o 
   2  18   3      160.27      160.47      8.56 o 
   3  18   3      110.31       99.70      9.95 o 
   4  18   3       45.71       53.11      8.31 o 
   5  18   3       84.19       82.10      8.93 o 
   6  18   3      151.49      160.25     12.69 o 
   7  18   3        8.05       11.26      6.50 o 
   8  18   3        1.22        2.07      5.04 o 
   9  18   3       51.23       46.86      6.34 o 
  10  18   3       75.39       71.78      7.25 o 
  11  18   3       49.09       50.28      6.26 o 
  12  18   3       16.45       20.26      6.74 o 
 -11  19   3       44.66       41.52      7.37 o 
 -10  19   3      324.98      311.63     12.83 o 
  -9  19   3       48.51       49.23      5.99 o 
  -8  19   3      142.83      163.59     12.29 o 
  -7  19   3        0.23       -1.14      5.31 o 
  -6  19   3      102.27       98.86      7.13 o 
  -5  19   3        1.42        4.07      4.74 o 
  -4  19   3      909.03      884.24     15.43 o 
  -3  19   3        7.01        8.52      4.07 o 
  -2  19   3      104.22      110.62      5.97 o 
  -1  19   3      120.44      120.60      5.26 o 
   0  19   3      360.35      359.03      9.33 o 
   1  19   3        5.55       10.22      5.33 o 
   2  19   3      295.42      279.92     10.75 o 
   3  19   3        2.53        5.03      6.85 o 
   4  19   3      745.52      703.70     21.71 o 
   5  19   3        0.03        0.79      7.91 o 
   6  19   3        5.29       10.76      8.22 o 
   7  19   3        0.59       -6.41      8.58 o 
   8  19   3      617.88      619.69     17.70 o 
   9  19   3      190.65      183.72     11.42 o 
  10  19   3        5.01        6.13      7.20 o 
  11  19   3        7.71        7.33      9.35 o 
 -10  20   3       30.85       45.15      8.61 o 
  -9  20   3        3.89        2.08      5.98 o 
  -8  20   3      233.18      232.75      9.64 o 
  -7  20   3       73.33       74.19      7.58 o 
  -6  20   3      128.71      131.74      7.77 o 
  -5  20   3        0.12        1.78      4.93 o 
  -4  20   3      172.58      161.09      8.00 o 
  -3  20   3       21.05       20.64      4.50 o 
  -2  20   3      552.98      559.54     11.29 o 
  -1  20   3        1.45        4.32      4.67 o 
   0  20   3      198.16      194.63     10.22 o 
   1  20   3       26.46       32.86      5.27 o 
   2  20   3      628.68      634.14     16.00 o 
   3  20   3       16.99       18.22      7.72 o 
   4  20   3        4.17        5.63      9.17 o 
   5  20   3        0.13       -2.40      7.70 o 
   6  20   3      212.77      200.25     13.69 o 
   7  20   3        8.04       12.19      8.38 o 
   8  20   3       17.93       18.96     10.38 o 
   9  20   3        0.73       -0.86      6.94 o 
  10  20   3      129.02      123.22     10.26 o 
  -9  21   3        6.46        6.19      6.46 o 
  -8  21   3        0.72        5.08      5.61 o 
  -7  21   3        9.63       12.49      6.30 o 
  -6  21   3       52.87       57.46      6.44 o 
  -5  21   3       29.39       24.01      5.79 o 
  -4  21   3      136.36      129.03      7.73 o 
  -3  21   3        0.84        2.24      5.02 o 
  -2  21   3      162.56      145.42      6.91 o 
  -1  21   3        8.59       15.71      5.59 o 
   0  21   3       11.58        9.96      5.10 o 
   1  21   3       91.79       76.58      7.73 o 
   2  21   3        0.41        8.67      6.00 o 
   3  21   3       11.36       11.17      7.95 o 
   4  21   3       51.54       54.38      9.85 o 
   5  21   3       37.73       42.19      9.58 o 
   6  21   3       56.83       63.07     10.69 o 
   7  21   3        0.77        7.44      8.53 o 
   8  21   3       23.94       16.14      8.56 o 
   9  21   3        0.17        2.35      8.90 o 
  -8  22   3      107.73       93.11      7.65 o 
  -7  22   3       49.15       52.82      6.51 o 
  -6  22   3       42.89       53.32      7.28 o 
  -5  22   3       79.68       79.68      6.99 o 
  -4  22   3       45.08       46.68      6.36 o 
  -3  22   3        4.15        3.64      5.52 o 
  -2  22   3        1.15       11.67      5.23 o 
  -1  22   3      185.85      163.56      8.79 o 
   0  22   3       68.04       74.23      6.91 o 
   1  22   3        3.75       12.71      6.30 o 
   2  22   3      150.42      157.28      9.95 o 
   3  22   3        5.24       -1.47      8.24 o 
   4  22   3        1.50        1.99      8.07 o 
   5  22   3       21.08       23.53      8.99 o 
   6  22   3       62.48       55.22     10.51 o 
   7  22   3       30.82       27.87      9.64 o 
  -6  23   3      127.92      125.43     13.18 o 
  -5  23   3        5.52       12.78      7.45 o 
  -4  23   3      205.36      214.56     10.45 o 
  -3  23   3       16.53       16.21      7.53 o 
  -2  23   3       69.01       69.34      8.43 o 
  -1  23   3       13.39       15.07      5.51 o 
   0  23   3      173.66      174.84     11.29 o 
   1  23   3       33.90       28.11      6.05 o 
   2  23   3       21.81       23.09      9.09 o 
   3  23   3        6.63       11.90      8.04 o 
   4  23   3      289.78      293.72     16.91 o 
   5  23   3        1.35        2.02      9.32 o 
   6  23   3        4.53        8.33     10.26 o 
  -3  24   3        0.02        4.21      7.06 o 
  -2  24   3      140.05      136.84     10.86 o 
  -1  24   3        1.04        1.15      7.40 o 
   0  24   3       85.88       86.55     10.68 o 
   1  24   3        3.80        4.40      7.10 o 
   2  24   3      156.38      153.90     25.97 o 
   3  24   3       33.91       34.54      9.52 o 
 -17   0   4       18.09        9.83     13.11 o 
 -16   0   4       44.99       48.76      8.80 o 
 -15   0   4      516.63      473.90     23.25 o 
 -14   0   4      369.28      368.44     12.22 o 
 -13   0   4       23.59       25.50      5.34 o 
 -12   0   4     1503.68     1509.09     21.02 o 
 -11   0   4      304.71      333.16     10.00 o 
 -10   0   4       55.94       60.39      6.26 o 
  -9   0   4       86.83       85.34      5.19 o 
  -8   0   4     1288.88     1206.93     28.74 o 
  -7   0   4     1530.92     1465.83     32.12 o 
  -6   0   4     7807.58     7109.98     73.41 o 
  -5   0   4        1.83        7.77      3.63 o 
  -4   0   4       24.46       28.30      7.38 o 
  -3   0   4      277.79      308.15     12.77 o 
  -2   0   4     1313.72     1171.40     23.00 o 
  -1   0   4      564.11      572.99     16.24 o 
   0   0   4     4299.22     4163.53     42.04 o 
   1   0   4      259.95      235.62      7.29 o 
   2   0   4       97.08      116.19      5.58 o 
   3   0   4        1.11        3.49      3.20 o 
   4   0   4      631.11      594.13     39.46 o 
   5   0   4      234.36      227.62      4.84 o 
   6   0   4     8484.46     8099.39     27.93 o 
   7   0   4       78.32       74.95      9.84 o 
   8   0   4       48.82       59.97      4.59 o 
   9   0   4      243.50      243.21     11.90 o 
  10   0   4      505.95      512.15     30.81 o 
  11   0   4      848.65      841.92     36.76 o 
  12   0   4     1760.66     1707.48     41.94 o 
  13   0   4       79.17       68.17     12.25 o 
  14   0   4      186.07      177.93     17.26 o 
  15   0   4      169.58      154.60     16.24 o 
  16   0   4      163.73      146.15     17.73 o 
  17   0   4       10.22        5.40     12.67 o 
 -17   1   4       61.43       58.20     10.48 o 
 -16   1   4       25.62       26.49      5.76 o 
 -15   1   4        8.19        8.03      4.88 o 
 -14   1   4       40.86       40.82      5.01 o 
 -13   1   4      124.62      132.79      5.41 o 
 -12   1   4      543.59      528.99      9.10 o 
 -11   1   4        6.74        7.48      2.75 o 
 -10   1   4      152.68      142.22      4.72 o 
  -9   1   4      426.59      408.12      6.80 o 
  -8   1   4      224.53      219.67      4.95 o 
  -7   1   4       64.71       65.90      3.33 o 
  -6   1   4     1026.14     1009.86     15.57 o 
  -5   1   4      161.41      166.73      3.91 o 
  -4   1   4     3651.20     3388.73     49.75 o 
  -3   1   4      135.29      128.59      4.28 o 
  -2   1   4      156.76      136.34      4.21 o 
  -1   1   4      160.86      167.77      3.58 o 
   0   1   4      927.57      877.29      8.55 o 
   1   1   4     1600.43     1606.05     15.00 o 
   2   1   4      285.90      256.88      4.74 o 
   3   1   4      193.17      183.35      4.69 o 
   4   1   4     1495.84     1434.93      9.76 o 
   5   1   4        1.32        1.22      0.85 o 
   6   1   4      720.23      736.60     13.11 o 
   7   1   4      111.89      100.47      2.64 o 
   8   1   4      936.62      907.43     12.11 o 
   9   1   4      264.84      271.29      5.63 o 
  10   1   4      269.19      274.66      8.25 o 
  11   1   4        5.49        7.63      4.14 o 
  12   1   4      328.47      308.27     14.93 o 
  13   1   4        0.01        5.04      6.75 o 
  14   1   4      188.12      189.10     12.27 o 
  15   1   4       25.06       24.16      7.79 o 
  16   1   4      174.50      166.32     12.94 o 
  17   1   4        3.07        1.52      8.35 o 
 -17   2   4       10.55        6.32      9.26 o 
 -16   2   4        5.18        1.25      5.34 o 
 -15   2   4       27.26       20.50      4.86 o 
 -14   2   4       74.88       80.46      5.87 o 
 -13   2   4       67.50       62.78      5.79 o 
 -12   2   4      201.16      195.56      5.96 o 
 -11   2   4        4.06        4.08      2.68 o 
 -10   2   4        4.13        6.31      2.63 o 
  -9   2   4      305.54      310.73     13.14 o 
  -8   2   4        0.27        0.32      2.21 o 
  -7   2   4       54.70       58.50      3.64 o 
  -6   2   4      217.62      212.88      5.21 o 
  -5   2   4      356.77      315.80      6.50 o 
  -4   2   4       11.68        9.21      1.35 o 
  -3   2   4       15.94       23.92      2.77 o 
  -2   2   4       31.60       27.59      3.80 o 
  -1   2   4      118.10      134.55      6.90 o 
   0   2   4       77.07       68.01      3.90 o 
   1   2   4        8.41        6.76      2.82 o 
   2   2   4       10.65        9.59      1.58 o 
   3   2   4      127.25      124.43      3.31 o 
   4   2   4       39.37       43.35      2.09 o 
   5   2   4      388.56      370.05      4.40 o 
   6   2   4        5.06        6.39      1.55 o 
   7   2   4      128.41      121.02      3.10 o 
   8   2   4       69.92       70.60      3.02 o 
   9   2   4      424.50      445.00     11.17 o 
  10   2   4        0.23        0.92      3.35 o 
  11   2   4        2.24        4.94      4.05 o 
  12   2   4        7.43        6.63      4.32 o 
  13   2   4       20.52       27.15      7.23 o 
  14   2   4        0.08        1.77      7.18 o 
  15   2   4        0.81        4.74      7.18 o 
  16   2   4        9.37        5.67      8.25 o 
  17   2   4        8.72        8.31      8.49 o 
 -17   3   4       90.53       70.56     10.37 o 
 -16   3   4        9.66       10.48      4.98 o 
 -15   3   4       22.41       22.77      4.89 o 
 -14   3   4      420.12      422.98     10.74 o 
 -13   3   4        2.57        4.68      4.11 o 
 -12   3   4      142.37      133.45      6.29 o 
 -11   3   4        7.36        7.86      3.06 o 
 -10   3   4      630.76      603.63     10.85 o 
  -9   3   4      247.25      250.05      7.86 o 
  -8   3   4      224.93      261.22     10.41 o 
  -7   3   4      253.44      230.74      4.15 o 
  -6   3   4      162.80      163.39      5.01 o 
  -5   3   4      811.96      803.81      9.24 o 
  -4   3   4     1123.58     1067.11     12.69 o 
  -3   3   4     1986.85     1827.28     19.55 o 
  -2   3   4      326.71      310.27      8.80 o 
  -1   3   4      110.09      120.06      4.89 o 
   0   3   4     2005.87     1892.22     16.52 o 
   1   3   4     1010.69      950.84     10.64 o 
   2   3   4      178.31      195.18      4.89 o 
   3   3   4      138.70      147.80      3.67 o 
   4   3   4     4679.86     4450.43     19.32 o 
   5   3   4        0.72        2.94      1.38 o 
   6   3   4      211.34      208.00      3.89 o 
   7   3   4        7.55       12.97      1.80 o 
   8   3   4     1266.26     1192.66     19.16 o 
   9   3   4       46.07       42.58      2.97 o 
  10   3   4      181.93      197.16      5.10 o 
  11   3   4       64.39       62.41      6.24 o 
  12   3   4      137.45      112.60     12.03 o 
  13   3   4       64.09       67.38      9.60 o 
  14   3   4      157.17      154.26     11.54 o 
  15   3   4       64.44       67.91      9.18 o 
  16   3   4      120.58      123.09     11.55 o 
  17   3   4        6.08        2.55      8.59 o 
 -17   4   4       21.77       14.45      8.89 o 
 -16   4   4      162.19      162.87      7.96 o 
 -15   4   4      145.85      139.95      8.85 o 
 -14   4   4      512.08      474.57     12.70 o 
 -13   4   4        2.28        4.17      4.12 o 
 -12   4   4     1020.11      992.30     14.54 o 
 -11   4   4       23.39       25.43      4.74 o 
 -10   4   4      212.60      225.16      6.34 o 
  -9   4   4       42.00       44.65      3.73 o 
  -8   4   4      574.83      516.26      9.70 o 
  -7   4   4      356.16      325.76      4.86 o 
  -6   4   4     3618.30     3499.58     42.67 o 
  -5   4   4      468.46      451.37      6.81 o 
  -4   4   4        9.27        9.15      2.06 o 
  -3   4   4       92.50       97.10      4.39 o 
  -2   4   4     3711.28     3474.88     27.67 o 
  -1   4   4      550.26      525.82      7.87 o 
   0   4   4      934.09      953.83     10.32 o 
   1   4   4      135.29      121.50      2.60 o 
   2   4   4     2623.06     2516.79     28.77 o 
   3   4   4      466.91      433.75      5.99 o 
   4   4   4      613.28      508.81     17.83 o 
   5   4   4        8.94       11.40      1.57 o 
   6   4   4     5461.61     5106.40     40.97 o 
   7   4   4       70.22       65.22      2.60 o 
   8   4   4       10.42       12.02      2.07 o 
   9   4   4       11.25       10.71      2.15 o 
  10   4   4      902.07      845.31     13.73 o 
  11   4   4      370.41      321.82     10.94 o 
  12   4   4      761.28      696.69     19.25 o 
  13   4   4       36.97       34.61      6.42 o 
  14   4   4      282.55      263.40     14.18 o 
  15   4   4        0.09        2.47      7.63 o 
  16   4   4      202.57      211.51     11.42 o 
  17   4   4        7.51       11.60     12.59 o 
 -17   5   4       12.30       19.71      7.29 o 
 -16   5   4       72.14       70.04      7.16 o 
 -15   5   4      181.58      176.77      8.14 o 
 -14   5   4       45.03       41.14      6.06 o 
 -13   5   4       32.27       32.31      4.80 o 
 -12   5   4      543.91      522.53     11.06 o 
 -11   5   4        0.19        2.74      4.38 o 
 -10   5   4       40.39       33.34      4.61 o 
  -9   5   4       96.07       84.93      5.64 o 
  -8   5   4       28.76       36.71      3.68 o 
  -7   5   4        1.40        2.84      1.89 o 
  -6   5   4      150.07      129.85      3.02 o 
  -5   5   4       92.48       79.20      7.49 o 
  -4   5   4     2962.12     2761.35     17.45 o 
  -3   5   4     1094.14     1009.03     11.00 o 
  -2   5   4      144.32      129.86      4.59 o 
  -1   5   4     1333.11     1223.09     14.87 o 
   0   5   4     1062.74     1047.06     10.98 o 
   1   5   4       81.41       86.90      4.08 o 
   2   5   4      127.71      110.03      3.30 o 
   3   5   4      491.11      485.97      8.26 o 
   4   5   4      603.53      611.04      9.50 o 
   5   5   4       37.55       40.51      2.46 o 
   6   5   4      166.52      160.24      3.23 o 
   7   5   4      141.04      139.63      3.40 o 
   8   5   4      371.70      361.87      7.36 o 
   9   5   4       93.63      101.38      4.06 o 
  10   5   4        0.30        3.84      3.19 o 
  11   5   4       19.22       22.04      4.52 o 
  12   5   4      299.27      278.23     10.78 o 
  13   5   4       17.99       20.52      5.92 o 
  14   5   4      259.14      243.40     11.76 o 
  15   5   4      169.42      163.44      9.74 o 
  16   5   4       39.77       41.84      7.25 o 
 -16   6   4        1.02        5.27      5.57 o 
 -15   6   4      120.93      127.16      8.49 o 
 -14   6   4       54.10       56.40      5.65 o 
 -13   6   4        6.96        8.08      4.53 o 
 -12   6   4      397.34      382.22     11.11 o 
 -11   6   4       11.59       12.78      4.61 o 
 -10   6   4      155.78      144.74      8.02 o 
  -9   6   4     1878.43     1802.03     25.16 o 
  -8   6   4       22.01       23.63      3.92 o 
  -7   6   4        9.80        7.66      3.54 o 
  -6   6   4        7.74       13.28      2.36 o 
  -5   6   4     1052.22      945.43     10.82 o 
  -4   6   4      456.73      424.22      7.80 o 
  -3   6   4      256.21      244.03     12.80 o 
  -2   6   4      281.36      285.13      6.35 o 
  -1   6   4       88.21       82.44      4.06 o 
   0   6   4       50.92       44.08      2.68 o 
   1   6   4     1857.92     1733.65     11.94 o 
   2   6   4      308.45      266.27      5.46 o 
   3   6   4     3124.01     2951.80     21.89 o 
   4   6   4      170.47      168.23      4.07 o 
   5   6   4      163.11      152.90      4.18 o 
   6   6   4      452.81      400.90      6.28 o 
   7   6   4       41.54       48.13      3.07 o 
   8   6   4       64.13       62.71      3.41 o 
   9   6   4     2205.20     2115.88     32.59 o 
  10   6   4      179.50      169.23      5.30 o 
  11   6   4      157.99      149.11      7.15 o 
  12   6   4       23.26       25.28      5.16 o 
  13   6   4      136.47      141.51      6.82 o 
  14   6   4      235.14      212.62      8.12 o 
  15   6   4        8.37        7.78      5.19 o 
  16   6   4       13.58       15.76      6.99 o 
 -16   7   4       11.33       12.06      5.96 o 
 -15   7   4      136.06      127.22      8.65 o 
 -14   7   4      407.59      404.52     12.65 o 
 -13   7   4       33.09       32.37      5.63 o 
 -12   7   4       75.56       83.78      6.80 o 
 -11   7   4        8.51       12.97      4.39 o 
 -10   7   4      574.99      539.21     19.65 o 
  -9   7   4       34.24       33.16      4.79 o 
  -8   7   4      699.67      714.79     14.78 o 
  -7   7   4      887.45      836.44     13.88 o 
  -6   7   4      118.30      109.35      3.82 o 
  -5   7   4      139.03      146.06      4.26 o 
  -4   7   4      833.97      848.16     19.45 o 
  -3   7   4     1507.80     1410.37     14.19 o 
  -2   7   4     1131.61     1049.21     12.23 o 
  -1   7   4      120.06      117.60      4.64 o 
   0   7   4     2252.22     2039.47     35.60 o 
   1   7   4      547.13      497.42      6.61 o 
   2   7   4        8.08        9.92      1.73 o 
   3   7   4       27.20       39.81      3.45 o 
   4   7   4     2702.28     2543.98     17.57 o 
   5   7   4      911.36      856.45      8.03 o 
   6   7   4        2.26        2.71      2.39 o 
   7   7   4      244.63      256.00      5.67 o 
   8   7   4     1034.85      967.71     15.29 o 
   9   7   4       26.19       22.45      3.21 o 
  10   7   4       51.13       61.87      3.98 o 
  11   7   4      143.31      137.07      5.46 o 
  12   7   4      310.63      316.82      8.93 o 
  13   7   4       90.61       80.66      6.01 o 
  14   7   4      134.35      131.65      7.07 o 
  15   7   4      110.84      107.93      7.98 o 
  16   7   4      134.25      129.41     10.49 o 
 -16   8   4      235.83      220.83     10.65 o 
 -15   8   4       34.44       35.51      6.99 o 
 -14   8   4      128.99      135.70      8.51 o 
 -13   8   4       94.63       86.52      9.52 o 
 -12   8   4       84.16       86.38      8.19 o 
 -11   8   4       64.72       67.85      5.92 o 
 -10   8   4      317.23      317.49     10.83 o 
  -9   8   4        0.94        4.13      3.97 o 
  -8   8   4      100.00       89.26      5.54 o 
  -7   8   4      185.95      184.21      5.88 o 
  -6   8   4       37.52       40.78      3.51 o 
  -5   8   4        0.65        2.65      2.19 o 
  -4   8   4      426.51      417.79      7.01 o 
  -3   8   4       76.64       75.73      3.53 o 
  -2   8   4     1643.09     1580.99     26.14 o 
  -1   8   4      291.15      278.30      8.42 o 
   0   8   4       28.56       25.20      2.74 o 
   1   8   4     1238.23     1152.60     13.97 o 
   2   8   4     3050.14     2924.19     16.10 o 
   3   8   4      274.69      269.03      5.10 o 
   4   8   4      615.83      577.81      7.35 o 
   5   8   4       80.85       76.60      3.34 o 
   6   8   4       44.28       38.62      2.99 o 
   7   8   4       15.93       18.41      2.84 o 
   8   8   4       11.52       14.46      2.90 o 
   9   8   4        7.44        8.92      3.01 o 
  10   8   4      482.70      462.04      7.83 o 
  11   8   4       80.80       77.52      4.77 o 
  12   8   4       95.96       96.73      5.94 o 
  13   8   4      121.72      116.34      6.52 o 
  14   8   4      170.85      166.32      7.63 o 
  15   8   4       51.56       54.21      7.93 o 
  16   8   4      181.77      180.15     11.59 o 
 -16   9   4        8.99       17.52      6.03 o 
 -15   9   4      222.41      223.70     11.78 o 
 -14   9   4       72.93       79.55      7.51 o 
 -13   9   4        3.54        8.97      6.07 o 
 -12   9   4      133.45      124.82      9.01 o 
 -11   9   4      445.50      425.32     14.06 o 
 -10   9   4        2.16        4.08      5.06 o 
  -9   9   4      136.61      121.61      6.45 o 
  -8   9   4       40.09       44.14      4.56 o 
  -7   9   4      223.46      226.64      6.53 o 
  -6   9   4      143.23      141.03      5.14 o 
  -5   9   4        9.88       12.08      2.57 o 
  -4   9   4      212.75      211.08      5.33 o 
  -3   9   4     1346.18     1250.19     14.18 o 
  -2   9   4      303.06      274.04      5.30 o 
  -1   9   4     1420.55     1318.19     12.40 o 
   0   9   4       40.15       44.10      2.81 o 
   1   9   4     1072.71      991.20     10.04 o 
   2   9   4      485.54      435.77      8.72 o 
   3   9   4     1545.28     1435.85     12.94 o 
   4   9   4       55.14       57.00      3.18 o 
   5   9   4      428.05      395.61      7.39 o 
   6   9   4       58.67       55.16      3.39 o 
   7   9   4      543.08      546.37      7.73 o 
   8   9   4       17.49       18.02      2.83 o 
   9   9   4       36.37       35.67      3.42 o 
  10   9   4        2.08        4.34      2.97 o 
  11   9   4      270.42      263.27      7.24 o 
  12   9   4       29.90       31.93      4.78 o 
  13   9   4       61.16       50.54      5.32 o 
  14   9   4      219.95      205.46      9.66 o 
  15   9   4      170.08      159.01     10.85 o 
  16   9   4       13.90       12.52      7.55 o 
 -15  10   4      216.54      202.06     11.77 o 
 -14  10   4       26.85       25.83      7.55 o 
 -13  10   4       63.46       62.48      8.20 o 
 -12  10   4      102.95      110.97      9.18 o 
 -11  10   4       27.09       34.48      7.12 o 
 -10  10   4        1.81        4.96      7.55 o 
  -9  10   4     1375.21     1278.44     22.04 o 
  -8  10   4       85.06       81.69      5.34 o 
  -7  10   4        0.25        5.46      3.10 o 
  -6  10   4        2.91        3.85      2.88 o 
  -5  10   4      293.84      266.67      6.38 o 
  -4  10   4     1044.67      960.18     16.68 o 
  -3  10   4       20.40       28.24      2.49 o 
  -2  10   4      168.25      162.21      4.38 o 
  -1  10   4      393.79      376.00      6.20 o 
   0  10   4      105.44      101.52      4.19 o 
   1  10   4     1767.24     1649.54     12.31 o 
   2  10   4       36.39       42.80      3.14 o 
   3  10   4     1911.03     1793.29     13.66 o 
   4  10   4      107.10       99.23      4.55 o 
   5  10   4       26.61       37.00      3.13 o 
   6  10   4      130.06      126.66      4.24 o 
   7  10   4      102.26      102.69      5.30 o 
   8  10   4        1.24        2.30      2.79 o 
   9  10   4     1375.54     1355.74     20.99 o 
  10  10   4        2.59        1.08      3.17 o 
  11  10   4       89.72       89.37      4.64 o 
  12  10   4        3.25        3.64      5.11 o 
  13  10   4      118.82      124.42      8.37 o 
  14  10   4      190.27      189.42      9.99 o 
  15  10   4        7.23       12.22      6.92 o 
 -15  11   4       37.52       48.28      6.99 o 
 -14  11   4       50.71       56.44      8.80 o 
 -13  11   4      307.06      316.86     14.02 o 
 -12  11   4        0.43        3.15      6.88 o 
 -11  11   4       73.22       73.29      8.27 o 
 -10  11   4      145.66      142.82     11.74 o 
  -9  11   4        1.96        1.13      5.85 o 
  -8  11   4      306.41      294.39      9.64 o 
  -7  11   4      166.26      161.97      7.42 o 
  -6  11   4      114.27      103.13      5.46 o 
  -5  11   4       51.63       55.43      3.69 o 
  -4  11   4      229.86      245.91      7.23 o 
  -3  11   4        8.41        9.64      2.22 o 
  -2  11   4      393.87      369.10      5.18 o 
  -1  11   4      248.14      224.67      5.07 o 
   0  11   4      111.10      110.45      3.88 o 
   1  11   4       39.33       43.02      2.81 o 
   2  11   4       51.94       53.39      3.45 o 
   3  11   4        1.38        6.11      2.56 o 
   4  11   4       72.83       73.63      3.78 o 
   5  11   4      604.49      583.62      9.50 o 
   6  11   4        3.49        5.47      2.54 o 
   7  11   4      151.55      158.06      4.89 o 
   8  11   4      139.98      137.40      4.92 o 
   9  11   4        0.86        4.85      3.00 o 
  10  11   4      130.19      134.90      5.20 o 
  11  11   4       86.11       87.03      5.33 o 
  12  11   4      140.72      136.01      8.05 o 
  13  11   4        4.31        8.18      5.48 o 
  14  11   4       98.06       95.31      8.02 o 
  15  11   4       22.08       24.48      7.35 o 
 -15  12   4        0.22        6.53      7.66 o 
 -14  12   4       14.00       19.02      8.53 o 
 -13  12   4       53.76       54.30      8.41 o 
 -12  12   4       97.31       87.05      9.31 o 
 -11  12   4       51.18       50.20      8.19 o 
 -10  12   4      712.03      674.78     21.49 o 
  -9  12   4       58.77       48.12      7.17 o 
  -8  12   4        3.13        7.92      5.24 o 
  -7  12   4       40.21       38.62      4.99 o 
  -6  12   4       21.70       31.18      5.03 o 
  -5  12   4      230.43      200.72      7.69 o 
  -4  12   4      271.17      276.46      7.47 o 
  -3  12   4       16.42       20.57      2.50 o 
  -2  12   4      434.30      459.34     11.94 o 
  -1  12   4      223.47      206.01      4.98 o 
   0  12   4      193.73      177.52      4.78 o 
   1  12   4       34.88       31.23      2.78 o 
   2  12   4     1155.44     1119.67     11.34 o 
   3  12   4       54.89       53.92      3.53 o 
   4  12   4       19.46       19.41      3.03 o 
   5  12   4       17.85       19.64      3.31 o 
   6  12   4      126.27      131.18      4.93 o 
   7  12   4        0.43        2.70      2.71 o 
   8  12   4      492.57      479.22      8.98 o 
   9  12   4       44.52       44.15      4.33 o 
  10  12   4      266.24      270.14      7.72 o 
  11  12   4       84.48       75.79      5.30 o 
  12  12   4        7.25       10.06      5.58 o 
  13  12   4      173.02      171.18      9.19 o 
  14  12   4      108.84       99.63      8.50 o 
 -14  13   4        1.88        2.47      8.71 o 
 -13  13   4       29.93       31.99      8.02 o 
 -12  13   4      103.27       94.75      9.75 o 
 -11  13   4      592.48      583.07     17.81 o 
 -10  13   4       20.31       25.44      8.40 o 
  -9  13   4       93.88       84.73      8.22 o 
  -8  13   4      711.16      651.41     14.27 o 
  -7  13   4      706.26      653.24     16.18 o 
  -6  13   4      133.02      137.99      6.49 o 
  -5  13   4       50.79       63.46      5.05 o 
  -4  13   4      108.75      102.23      5.33 o 
  -3  13   4      306.38      290.76      7.57 o 
  -2  13   4       30.30       31.32      2.81 o 
  -1  13   4      106.41      123.23      6.32 o 
   0  13   4        1.48        2.08      2.32 o 
   1  13   4      760.85      721.59      9.12 o 
   2  13   4       31.03       27.12      3.08 o 
   3  13   4      231.10      228.55      7.39 o 
   4  13   4       52.97       56.76      3.78 o 
   5  13   4      100.94       96.57      4.93 o 
   6  13   4       73.12       69.19      4.60 o 
   7  13   4      871.96      851.37     13.19 o 
   8  13   4       12.23       20.52      4.10 o 
   9  13   4        1.20        0.92      3.86 o 
  10  13   4      119.39      122.10      6.09 o 
  11  13   4      593.01      597.06     11.42 o 
  12  13   4        7.81       11.21      5.80 o 
  13  13   4        0.14       -1.64      5.94 o 
  14  13   4       11.63        9.85      6.51 o 
 -14  14   4        0.20       -2.09      7.36 o 
 -13  14   4      218.85      220.81     15.82 o 
 -12  14   4       53.98       61.88      8.67 o 
 -11  14   4        5.42        4.51      6.51 o 
 -10  14   4      136.77      126.87     11.99 o 
  -9  14   4      554.10      548.51     16.41 o 
  -8  14   4       30.33       26.85      5.55 o 
  -7  14   4      139.04      136.08      6.84 o 
  -6  14   4        8.69       14.06      4.31 o 
  -5  14   4      555.25      546.65     13.80 o 
  -4  14   4      149.20      139.86      6.18 o 
  -3  14   4        0.16        9.26      3.65 o 
  -2  14   4      105.42      109.54      5.79 o 
  -1  14   4     1272.14     1238.41     16.22 o 
   0  14   4        6.06        6.83      2.46 o 
   1  14   4      706.70      714.50     10.51 o 
   2  14   4        4.64        6.77      2.88 o 
   3  14   4      209.97      212.91      5.80 o 
   4  14   4       41.26       40.40      3.93 o 
   5  14   4      665.59      654.45     12.89 o 
   6  14   4      310.75      303.78      9.49 o 
   7  14   4       22.14       22.10      4.38 o 
   8  14   4        2.43        5.74      3.69 o 
   9  14   4      619.03      613.10     11.18 o 
  10  14   4       12.98       14.07      4.51 o 
  11  14   4       21.93       20.38      4.64 o 
  12  14   4       10.69       16.61      5.64 o 
  13  14   4      298.96      304.08     11.83 o 
 -13  15   4       44.37       37.74     10.21 o 
 -12  15   4        0.96        3.55      7.15 o 
 -11  15   4      247.62      254.85     13.09 o 
 -10  15   4       56.21       68.27      8.46 o 
  -9  15   4      168.12      154.33      8.89 o 
  -8  15   4       61.09       71.61      6.20 o 
  -7  15   4      244.60      215.81      8.35 o 
  -6  15   4       11.30       17.19      4.57 o 
  -5  15   4        0.27       -0.66      4.18 o 
  -4  15   4      124.48      125.85      6.16 o 
  -3  15   4       97.48       99.64      5.02 o 
  -2  15   4       22.63       20.01      3.96 o 
  -1  15   4      184.21      172.68      6.41 o 
   0  15   4      106.79      102.05      4.92 o 
   1  15   4       98.57       96.09      5.25 o 
   2  15   4        0.58        3.80      2.87 o 
   3  15   4        5.25        4.70      3.54 o 
   4  15   4       79.63       68.88      5.48 o 
   5  15   4       67.62       62.70      5.66 o 
   6  15   4      112.71      115.53      6.99 o 
   7  15   4      133.33      128.62      7.53 o 
   8  15   4      116.22      118.57      6.58 o 
   9  15   4        7.14        6.08      4.21 o 
  10  15   4       18.71       13.64      4.47 o 
  11  15   4      165.30      163.74      7.24 o 
  12  15   4       32.05       33.05      6.63 o 
  13  15   4       46.11       48.83      7.86 o 
 -12  16   4       20.33       26.96      7.85 o 
 -11  16   4        0.71        0.36      6.14 o 
 -10  16   4      137.49      151.24      9.40 o 
  -9  16   4       76.22       86.46      7.78 o 
  -8  16   4        0.39       11.46      5.07 o 
  -7  16   4        0.26        3.08      4.77 o 
  -6  16   4       11.33       16.09      4.59 o 
  -5  16   4       90.74       97.72      6.04 o 
  -4  16   4       20.08       28.85      4.70 o 
  -3  16   4      233.42      228.37      6.54 o 
  -2  16   4        2.49        5.56      3.61 o 
  -1  16   4        5.80        8.20      3.77 o 
   0  16   4      253.80      251.56      7.42 o 
   1  16   4       14.84       15.53      5.42 o 
   2  16   4      104.98       87.20      6.52 o 
   3  16   4      244.91      243.63      9.17 o 
   4  16   4      277.85      265.23      9.07 o 
   5  16   4      133.25      136.10      7.71 o 
   6  16   4        0.14       -1.86      4.60 o 
   7  16   4        7.51        8.99      5.14 o 
   8  16   4      267.65      253.26      9.96 o 
   9  16   4      180.28      177.57      7.13 o 
  10  16   4        5.12        4.97      4.47 o 
  11  16   4        0.59        4.75      5.18 o 
  12  16   4       12.60        5.78      6.89 o 
 -12  17   4        2.96        4.78      7.57 o 
 -11  17   4      367.39      357.34     17.68 o 
 -10  17   4       57.03       58.38      7.73 o 
  -9  17   4        7.28        6.58      7.09 o 
  -8  17   4       62.21       59.28      6.41 o 
  -7  17   4      849.70      839.75     15.36 o 
  -6  17   4       32.44       31.02      5.10 o 
  -5  17   4      373.23      376.75     10.86 o 
  -4  17   4       28.88       23.72      4.27 o 
  -3  17   4      185.18      184.09      6.24 o 
  -2  17   4      129.09      118.51      5.25 o 
  -1  17   4      350.24      348.93     13.57 o 
   0  17   4        3.73        6.65      4.76 o 
   1  17   4      694.34      653.72     22.21 o 
   2  17   4        3.72        8.71      5.63 o 
   3  17   4      216.73      183.65     12.30 o 
   4  17   4        0.98        2.60      6.20 o 
   5  17   4      316.45      290.96     12.34 o 
   6  17   4       26.58       27.67      6.93 o 
   7  17   4      705.39      704.58     15.24 o 
   8  17   4       46.38       40.56      6.36 o 
   9  17   4       60.40       57.73      6.39 o 
  10  17   4       98.24      101.08      6.92 o 
  11  17   4      390.61      379.24     11.03 o 
  12  17   4       45.69       45.35      8.01 o 
 -11  18   4        0.46       -3.17      7.80 o 
 -10  18   4       18.92       19.71      6.53 o 
  -9  18   4       79.20       92.48      9.43 o 
  -8  18   4       15.84       14.50      5.45 o 
  -7  18   4       50.38       56.69      5.64 o 
  -6  18   4        3.44        8.29      4.60 o 
  -5  18   4      453.31      457.66     10.56 o 
  -4  18   4       35.63       32.34      4.63 o 
  -3  18   4       88.82       88.63      5.62 o 
  -2  18   4        4.08        5.31      3.95 o 
  -1  18   4      979.86      914.81     16.51 o 
   0  18   4       86.96       87.58      7.91 o 
   1  18   4      238.67      238.82     10.96 o 
   2  18   4        1.76        5.48      7.16 o 
   3  18   4       25.88       25.88      8.31 o 
   4  18   4       19.73       23.52      8.14 o 
   5  18   4      686.30      634.85     21.24 o 
   6  18   4       66.67       68.81     18.99 o 
   7  18   4      104.94      109.68     11.60 o 
   8  18   4        1.78        5.20      8.59 o 
   9  18   4       53.86       53.87      7.83 o 
  10  18   4        0.43       -4.06      6.82 o 
  11  18   4        3.05        1.18      6.26 o 
 -10  19   4        0.70        0.80      6.40 o 
  -9  19   4       12.54       12.00      6.33 o 
  -8  19   4       13.27       12.93      5.13 o 
  -7  19   4        6.51        6.13      4.96 o 
  -6  19   4        1.09       -1.24      5.04 o 
  -5  19   4        0.25       -0.66      5.05 o 
  -4  19   4       76.68       73.90      6.44 o 
  -3  19   4       14.97       16.28      4.98 o 
  -2  19   4       20.68       18.08      4.44 o 
  -1  19   4       41.88       38.62      4.78 o 
   0  19   4        7.79       10.11      6.36 o 
   1  19   4       14.74       25.22      6.96 o 
   2  19   4        1.36        4.61      7.58 o 
   3  19   4        0.45       -0.25      7.48 o 
   4  19   4       45.59       36.88     10.27 o 
   5  19   4        6.31       14.09      8.07 o 
   6  19   4        8.97        7.16      8.03 o 
   7  19   4       17.77       12.44      9.01 o 
   8  19   4        3.60        2.58      8.28 o 
   9  19   4        7.66        7.23      8.95 o 
  10  19   4        0.69       -3.92      8.44 o 
  -9  20   4       98.69       89.91      8.83 o 
  -8  20   4       12.73       16.72      6.56 o 
  -7  20   4       12.23       20.41      5.97 o 
  -6  20   4        0.14        6.86      5.35 o 
  -5  20   4       88.37       96.22      7.18 o 
  -4  20   4      102.40       90.52      7.04 o 
  -3  20   4       83.38      100.71      7.47 o 
  -2  20   4       50.78       50.08      5.38 o 
  -1  20   4       15.49       16.92      5.11 o 
   0  20   4      142.91      126.42      8.02 o 
   1  20   4       22.24       17.67      8.23 o 
   2  20   4       89.38       95.18     10.56 o 
   3  20   4      357.54      358.28     17.24 o 
   4  20   4       53.55       60.58      9.77 o 
   5  20   4      118.82      119.94     11.57 o 
   6  20   4        8.11        7.19      8.77 o 
   7  20   4        7.02        7.06      8.50 o 
   8  20   4       60.79       54.85     10.72 o 
   9  20   4      122.21      115.38     18.30 o 
  -8  21   4        3.34        3.09      6.84 o 
  -7  21   4      258.43      272.40     10.65 o 
  -6  21   4        0.96        0.34      5.57 o 
  -5  21   4       76.91       70.81      6.79 o 
  -4  21   4       10.61       10.00      5.46 o 
  -3  21   4      104.90       99.78      7.07 o 
  -2  21   4      102.13      105.35      8.08 o 
  -1  21   4      155.82      161.32      8.17 o 
   0  21   4       98.26       87.21      7.41 o 
   1  21   4      111.27      114.59      9.44 o 
   2  21   4       29.50       35.34      8.83 o 
   3  21   4      155.80      174.60     13.29 o 
   4  21   4        0.50        0.81      8.76 o 
   5  21   4       37.17       40.74      9.89 o 
   6  21   4        8.73        7.47      8.64 o 
   7  21   4      141.00      118.57     12.87 o 
   8  21   4        2.32        9.18      9.67 o 
  -6  22   4       17.86       20.80      6.07 o 
  -5  22   4      101.17      116.39      7.88 o 
  -4  22   4        0.08        6.52      5.73 o 
  -3  22   4      182.89      166.24      8.77 o 
  -2  22   4       65.69       60.71      6.44 o 
  -1  22   4       84.77       77.17      7.28 o 
   0  22   4       52.72       52.73      6.62 o 
   1  22   4       50.54       48.88      7.70 o 
   2  22   4       24.85       20.43      6.83 o 
   3  22   4        0.11        5.78      8.75 o 
   4  22   4        0.83        8.21      9.12 o 
   5  22   4      342.22      311.93     20.52 o 
   6  22   4       51.92       52.35     10.24 o 
  -4  23   4       68.07       62.05      7.26 o 
  -3  23   4       10.00       -0.45      7.25 o 
  -2  23   4        6.50        1.02      7.10 o 
  -1  23   4       32.97       35.28      6.82 o 
   0  23   4        0.49        7.42      6.20 o 
   1  23   4        1.95        0.34      6.48 o 
   2  23   4        2.31        2.64      6.73 o 
   3  23   4       39.85       48.62      9.82 o 
   4  23   4       67.30       71.82     11.01 o 
 -16   1   5       17.33       19.38      9.93 o 
 -15   1   5      485.77      459.42     16.16 o 
 -14   1   5       42.34       52.58     10.21 o 
 -13   1   5      113.45      106.92      8.44 o 
 -12   1   5        6.42        8.60      4.26 o 
 -11   1   5      284.81      273.58      7.39 o 
 -10   1   5       44.86       42.62      3.25 o 
  -9   1   5      127.39      118.36      4.54 o 
  -8   1   5        0.14        1.21      2.02 o 
  -7   1   5        2.04        4.94      2.38 o 
  -6   1   5      280.95      287.06      5.46 o 
  -5   1   5     1512.61     1454.14     23.94 o 
  -4   1   5        4.46        7.20      1.79 o 
  -3   1   5     1285.81     1225.63     42.69 o 
  -2   1   5       52.44       37.84      1.68 o 
  -1   1   5       30.71       22.25      1.88 o 
   0   1   5       45.82       51.91      5.35 o 
   1   1   5       49.08       50.66      4.29 o 
   2   1   5       62.84       66.14      4.55 o 
   3   1   5     3658.67     3357.53     20.53 o 
   4   1   5        5.10        5.27      2.12 o 
   5   1   5        1.44        3.55      1.45 o 
   6   1   5       92.70       85.19      2.48 o 
   7   1   5     1266.42     1266.47     11.25 o 
   8   1   5       49.41       50.15      4.17 o 
   9   1   5      158.28      149.16      5.97 o 
  10   1   5        5.40        7.39      3.55 o 
  11   1   5      132.86      144.87      8.08 o 
  12   1   5        7.76        9.85      5.15 o 
  13   1   5      357.95      363.27     16.19 o 
  14   1   5       11.22       13.19      7.49 o 
  15   1   5      332.00      336.42     16.75 o 
  16   1   5       24.51       30.36      9.11 o 
 -16   2   5       18.26       17.29     10.34 o 
 -15   2   5        1.80        8.33      7.34 o 
 -14   2   5        8.51        8.35      5.20 o 
 -13   2   5      602.11      591.77     14.73 o 
 -12   2   5      145.38      143.26      8.27 o 
 -11   2   5      181.57      175.60      7.35 o 
 -10   2   5       13.47       15.71      3.12 o 
  -9   2   5      889.61      879.39     13.32 o 
  -8   2   5      653.64      639.48     15.72 o 
  -7   2   5      664.10      654.89      8.16 o 
  -6   2   5        5.16        3.16      1.77 o 
  -5   2   5     1104.62     1056.69     14.23 o 
  -4   2   5       31.61       37.32      3.67 o 
  -3   2   5     4865.40     4538.29     26.93 o 
  -2   2   5       56.17       53.48      3.83 o 
  -1   2   5      247.21      257.27     12.39 o 
   0   2   5       70.66       74.80      4.76 o 
   1   2   5      951.88      863.66     14.11 o 
   2   2   5       89.87       87.13      8.93 o 
   3   2   5      202.40      213.89      4.98 o 
   4   2   5      153.27      148.50      4.05 o 
   5   2   5     2699.62     2568.82     26.46 o 
   6   2   5       78.06       73.37      3.45 o 
   7   2   5        7.34       13.72      2.51 o 
   8   2   5      245.00      242.54      6.86 o 
   9   2   5     1493.10     1439.72     15.80 o 
  10   2   5      389.29      359.50     10.90 o 
  11   2   5      178.86      172.79     10.00 o 
  12   2   5        0.04        0.30      5.25 o 
  13   2   5      485.76      494.51     14.26 o 
  14   2   5       13.26        7.09      7.54 o 
  15   2   5      177.71      204.47     13.85 o 
  16   2   5       25.11       32.02      9.18 o 
 -16   3   5       41.14       20.11      7.82 o 
 -15   3   5      488.51      484.10     16.69 o 
 -14   3   5       93.94       88.56      7.15 o 
 -13   3   5      220.77      219.74      8.02 o 
 -12   3   5        8.40        6.35      4.46 o 
 -11   3   5       50.08       47.72      5.69 o 
 -10   3   5      304.00      282.12     10.05 o 
  -9   3   5       22.95       23.39      3.62 o 
  -8   3   5       19.45       18.29      3.34 o 
  -7   3   5      317.62      320.35      9.80 o 
  -6   3   5        9.70        9.85      2.70 o 
  -5   3   5     1769.69     1695.64     14.39 o 
  -4   3   5        4.50        3.57      3.00 o 
  -3   3   5     2082.90     1960.41     17.90 o 
  -2   3   5      561.38      540.74     16.30 o 
  -1   3   5      599.04      561.51     12.93 o 
   0   3   5      446.38      409.81      9.11 o 
   1   3   5       41.62       49.14      2.51 o 
   2   3   5      283.55      274.15      6.38 o 
   3   3   5     1258.21     1205.90     12.49 o 
   4   3   5      248.86      240.05      5.96 o 
   5   3   5       17.93       15.08      2.08 o 
   6   3   5        0.48        1.95      2.15 o 
   7   3   5      389.14      389.51      8.22 o 
   8   3   5       43.04       42.28      3.10 o 
   9   3   5       67.22       58.72      5.59 o 
  10   3   5      379.09      364.96     11.58 o 
  11   3   5      233.65      209.64      9.39 o 
  12   3   5        0.01        1.14      5.41 o 
  13   3   5      236.87      259.74     13.30 o 
  14   3   5        0.79       -0.31      5.94 o 
  15   3   5      318.37      315.04     16.25 o 
  16   3   5       11.75        7.70      9.01 o 
 -16   4   5        9.15       11.89      9.01 o 
 -15   4   5       20.22       19.61      7.79 o 
 -14   4   5        0.70       -2.83      4.39 o 
 -13   4   5       50.31       56.26      5.48 o 
 -12   4   5        4.38        5.30      4.19 o 
 -11   4   5       13.31       13.40      4.09 o 
 -10   4   5        1.13       -0.24      6.18 o 
  -9   4   5      166.54      161.58      8.19 o 
  -8   4   5       25.00       23.61      5.38 o 
  -7   4   5       83.00       78.69      4.14 o 
  -6   4   5     1388.08     1304.26     13.49 o 
  -5   4   5       37.80       29.60      2.95 o 
  -4   4   5        9.29        7.77      3.26 o 
  -3   4   5      413.57      400.31      8.72 o 
  -2   4   5      954.31      840.10     15.74 o 
  -1   4   5       43.78       39.64      5.09 o 
   0   4   5     1333.52     1232.37     13.11 o 
   1   4   5      623.84      595.85     11.52 o 
   2   4   5       80.48       78.84      4.20 o 
   3   4   5       63.72       57.72      3.89 o 
   4   4   5      172.15      160.37      4.53 o 
   5   4   5      232.51      218.45      4.99 o 
   6   4   5      210.84      205.41      5.57 o 
   7   4   5       33.70       36.93      2.94 o 
   8   4   5      108.55       98.29      5.03 o 
   9   4   5        4.73        7.31      4.46 o 
  10   4   5       25.63       32.39      5.56 o 
  11   4   5       33.65       32.26      5.92 o 
  12   4   5      411.06      412.65     12.92 o 
  13   4   5       45.64       48.71      6.87 o 
  14   4   5        0.85        2.03      6.18 o 
  15   4   5        0.26       12.07      8.26 o 
  16   4   5       54.46       58.05      9.88 o 
 -16   5   5        0.03       -2.05     10.08 o 
 -15   5   5      267.11      279.76     13.32 o 
 -14   5   5       41.60       44.32      5.64 o 
 -13   5   5        7.93        8.32      4.52 o 
 -12   5   5       38.51       45.40      5.13 o 
 -11   5   5     1265.78     1219.09     20.41 o 
 -10   5   5        6.65       10.48      5.76 o 
  -9   5   5      186.17      189.43      7.79 o 
  -8   5   5      181.17      181.23      7.27 o 
  -7   5   5      391.03      412.13      9.89 o 
  -6   5   5      806.68      808.78      9.62 o 
  -5   5   5      559.70      557.19      7.57 o 
  -4   5   5      302.86      277.43      6.95 o 
  -3   5   5      611.85      602.90      9.60 o 
  -2   5   5      119.25       94.06      5.33 o 
  -1   5   5      142.57      129.46      5.17 o 
   0   5   5     2614.38     2532.83     18.86 o 
   1   5   5      390.50      414.53      7.91 o 
   2   5   5      432.63      404.75      7.84 o 
   3   5   5     3489.86     3190.23     27.58 o 
   4   5   5       70.64       74.59      3.60 o 
   5   5   5      138.96      136.09      4.43 o 
   6   5   5        2.50        3.98      1.91 o 
   7   5   5     1472.56     1385.84     28.92 o 
   8   5   5      120.33      108.69      4.80 o 
   9   5   5       18.41       17.96      3.34 o 
  10   5   5      200.57      205.99      9.26 o 
  11   5   5      336.76      343.88     12.46 o 
  12   5   5      103.68       90.51      7.74 o 
  13   5   5       18.79       25.34      6.09 o 
  14   5   5        3.79        3.98      6.02 o 
  15   5   5      165.58      154.57     11.00 o 
  16   5   5        4.05        3.72      9.04 o 
 -16   6   5       89.52       85.34     12.48 o 
 -15   6   5       41.12       41.12      6.78 o 
 -14   6   5       30.58       29.23      5.99 o 
 -13   6   5      676.71      698.74     13.67 o 
 -12   6   5       20.17       16.18      5.15 o 
 -11   6   5       84.82       88.05      6.67 o 
 -10   6   5       40.37       35.16      5.23 o 
  -9   6   5      661.98      607.04     12.69 o 
  -8   6   5       98.12       96.78      5.96 o 
  -7   6   5      212.08      219.87      7.64 o 
  -6   6   5       27.94       23.86      2.77 o 
  -5   6   5      787.06      773.85     16.94 o 
  -4   6   5      123.13      125.26      3.80 o 
  -3   6   5      842.99      807.73     11.15 o 
  -2   6   5       24.42       24.23      3.93 o 
  -1   6   5      291.06      283.15      7.05 o 
   0   6   5      801.01      759.25      8.86 o 
   1   6   5     1468.19     1396.19     19.06 o 
   2   6   5      118.79      108.72      4.77 o 
   3   6   5        6.11       10.25      3.12 o 
   4   6   5      345.65      320.99      5.67 o 
   5   6   5     2171.49     2088.43     17.16 o 
   6   6   5       15.93       16.86      2.35 o 
   7   6   5       39.35       39.74      3.65 o 
   8   6   5       30.66       29.87      3.57 o 
   9   6   5      587.65      551.17     11.10 o 
  10   6   5        1.35        3.05      4.19 o 
  11   6   5        0.10        1.03      4.46 o 
  12   6   5        7.08        6.52      5.35 o 
  13   6   5      526.01      489.40     18.63 o 
  14   6   5        0.36        3.84      5.20 o 
  15   6   5       67.12       77.83      9.14 o 
 -15   7   5       44.01       54.13      7.32 o 
 -14   7   5        5.89        4.05      5.51 o 
 -13   7   5       68.53       61.99      6.68 o 
 -12   7   5      267.47      258.62     10.05 o 
 -11   7   5       28.53       36.56      5.53 o 
 -10   7   5        4.45        6.25      4.76 o 
  -9   7   5        4.59        6.34      4.23 o 
  -8   7   5      701.13      660.83     12.73 o 
  -7   7   5      312.94      287.29      8.72 o 
  -6   7   5       52.01       52.54      3.46 o 
  -5   7   5      200.82      196.09      6.19 o 
  -4   7   5       14.87       14.84      3.42 o 
  -3   7   5       26.26       32.95      3.62 o 
  -2   7   5      570.29      500.38     10.58 o 
  -1   7   5      529.27      505.86     12.80 o 
   0   7   5     1601.92     1517.27     16.93 o 
   1   7   5      136.88      126.30      4.12 o 
   2   7   5      512.59      493.84      8.97 o 
   3   7   5      217.90      210.46      5.01 o 
   4   7   5       88.87       92.86      3.63 o 
   5   7   5      169.48      166.02      4.52 o 
   6   7   5      292.49      281.06      7.37 o 
   7   7   5       96.02      106.56      5.66 o 
   8   7   5      208.49      202.68      6.32 o 
   9   7   5      153.65      155.56      5.97 o 
  10   7   5      443.92      426.34     10.79 o 
  11   7   5      306.22      281.12      9.50 o 
  12   7   5       86.95       80.46      6.50 o 
  13   7   5       62.71       61.39      5.74 o 
  14   7   5        2.30        4.91      5.23 o 
  15   7   5       40.33       40.97      6.45 o 
 -15   8   5       40.46       41.82      7.05 o 
 -14   8   5       73.10       88.03      8.15 o 
 -13   8   5        7.43        4.75      6.35 o 
 -12   8   5      184.40      198.97     11.25 o 
 -11   8   5       30.38       25.34      5.31 o 
 -10   8   5      461.12      443.07     11.69 o 
  -9   8   5      163.90      164.35      7.59 o 
  -8   8   5      138.14      126.95      6.64 o 
  -7   8   5      160.42      149.93      5.89 o 
  -6   8   5     1085.29     1050.77     11.19 o 
  -5   8   5      207.40      212.16      5.84 o 
  -4   8   5       46.99       49.84      3.63 o 
  -3   8   5        3.29        4.61      3.06 o 
  -2   8   5      725.34      691.70     10.82 o 
  -1   8   5      596.72      569.55      9.53 o 
   0   8   5     1064.92     1004.60     15.60 o 
   1   8   5      304.90      292.92      6.02 o 
   2   8   5      388.24      366.56      6.14 o 
   3   8   5       48.48       45.59      2.89 o 
   4   8   5        1.45        2.68      2.28 o 
   5   8   5        0.26        3.66      2.33 o 
   6   8   5      801.24      754.27     10.67 o 
   7   8   5       26.92       25.95      3.61 o 
   8   8   5      370.63      362.13      8.24 o 
   9   8   5        0.78        3.33      3.36 o 
  10   8   5      209.72      197.44      6.90 o 
  11   8   5        5.17        3.92      4.09 o 
  12   8   5      184.19      174.76      7.57 o 
  13   8   5       83.97       79.13      6.13 o 
  14   8   5       31.34       30.74      5.31 o 
  15   8   5        2.36       -0.83      7.46 o 
 -15   9   5        0.08        8.79      6.58 o 
 -14   9   5       52.25       45.22      7.14 o 
 -13   9   5       47.88       44.05      7.79 o 
 -12   9   5       58.35       58.42      8.28 o 
 -11   9   5      256.35      253.67     22.58 o 
 -10   9   5       39.23       38.08      7.16 o 
  -9   9   5       74.53       68.97      5.94 o 
  -8   9   5      123.62      123.27      6.66 o 
  -7   9   5      472.27      455.64      9.39 o 
  -6   9   5      465.63      446.14      7.75 o 
  -5   9   5      238.33      248.19      6.35 o 
  -4   9   5       32.40       37.29      3.68 o 
  -3   9   5      225.80      201.71      5.68 o 
  -2   9   5       60.54       60.83      3.46 o 
  -1   9   5      636.69      601.16      8.78 o 
   0   9   5     1024.63      985.58     10.92 o 
   1   9   5      106.79       99.19      4.13 o 
   2   9   5        0.15        2.74      2.19 o 
   3   9   5      148.04      134.24      4.16 o 
   4   9   5       95.97       96.88      3.85 o 
   5   9   5       94.66       94.23      3.94 o 
   6   9   5       49.18       53.85      4.01 o 
   7   9   5      213.42      204.52      6.63 o 
   8   9   5       88.86       91.49      5.04 o 
   9   9   5       37.33       37.93      4.15 o 
  10   9   5      171.09      171.25      7.54 o 
  11   9   5      463.55      447.49     10.67 o 
  12   9   5      120.79      117.42      6.58 o 
  13   9   5        8.23       10.26      4.70 o 
  14   9   5       22.20       14.75      5.65 o 
  15   9   5       89.95       99.21      9.61 o 
 -15  10   5        5.95       -0.18      6.76 o 
 -14  10   5       40.02       47.56      9.51 o 
 -13  10   5       82.98       80.91      8.86 o 
 -12  10   5        4.30        7.62      6.41 o 
 -11  10   5       54.68       32.74     12.74 o 
 -10  10   5      118.66      126.04      9.54 o 
  -9  10   5        2.62        5.72      5.86 o 
  -8  10   5       27.81       26.85      6.09 o 
  -7  10   5      301.62      306.15      7.95 o 
  -6  10   5      190.24      205.08      6.61 o 
  -5  10   5      151.82      160.94      5.15 o 
  -4  10   5      137.32      138.46      5.08 o 
  -3  10   5       21.58       21.31      3.17 o 
  -2  10   5      394.45      387.60      6.87 o 
  -1  10   5      234.08      239.25      5.61 o 
   0  10   5      112.59      110.40      4.14 o 
   1  10   5      795.04      784.61      9.24 o 
   2  10   5       16.81       13.44      3.20 o 
   3  10   5        0.48        1.59      2.32 o 
   4  10   5      228.83      211.14      5.32 o 
   5  10   5      483.79      473.21      9.09 o 
   6  10   5       83.22       79.81      4.61 o 
   7  10   5       23.65       21.88      3.48 o 
   8  10   5        3.73        4.38      3.29 o 
   9  10   5       71.60       76.50      4.73 o 
  10  10   5       42.75       42.33      4.34 o 
  11  10   5       36.84       39.61      4.99 o 
  12  10   5       40.14       35.20      5.90 o 
  13  10   5      353.21      353.95     12.01 o 
  14  10   5       10.04        9.40      5.97 o 
 -14  11   5       17.82       20.97      7.25 o 
 -13  11   5       11.97       15.59      7.24 o 
 -12  11   5      147.07      141.15     10.65 o 
 -11  11   5       24.62       35.65     13.82 o 
 -10  11   5        1.34        6.37      6.68 o 
  -9  11   5      196.50      193.62     10.86 o 
  -8  11   5     1103.37     1052.54     21.27 o 
  -7  11   5      145.07      138.32      7.40 o 
  -6  11   5       57.10       58.57      5.78 o 
  -5  11   5       78.99       87.14      4.22 o 
  -4  11   5      126.52      122.50      4.88 o 
  -3  11   5      308.73      304.51      6.59 o 
  -2  11   5      120.54      121.96      4.51 o 
  -1  11   5      291.86      298.60      6.27 o 
   0  11   5     1113.49     1038.02     10.93 o 
   1  11   5      188.99      199.49      6.39 o 
   2  11   5      114.39      113.09      4.62 o 
   3  11   5        5.47        7.25      2.48 o 
   4  11   5      262.43      261.33      5.64 o 
   5  11   5       88.28       88.29      3.91 o 
   6  11   5      708.85      670.02      9.94 o 
   7  11   5       28.71       26.40      3.64 o 
   8  11   5       97.95      106.50      5.14 o 
   9  11   5        1.32        6.17      3.56 o 
  10  11   5      472.24      465.04      9.59 o 
  11  11   5      191.88      182.25      8.87 o 
  12  11   5        8.87        6.00      5.65 o 
  13  11   5        2.14       -1.09      5.87 o 
  14  11   5      101.48      111.82      8.53 o 
 -14  12   5       23.41       23.13      7.92 o 
 -13  12   5        2.09        6.73      7.36 o 
 -12  12   5       77.25       86.48      9.37 o 
 -11  12   5       97.38      106.80     12.34 o 
 -10  12   5      722.60      692.68     18.77 o 
  -9  12   5       23.65       31.43      6.96 o 
  -8  12   5        4.70       24.44      6.58 o 
  -7  12   5       40.59       42.67      5.76 o 
  -6  12   5      186.20      181.99      9.06 o 
  -5  12   5      105.16       89.72      6.21 o 
  -4  12   5        4.62        7.91      3.49 o 
  -3  12   5       13.37       12.80      2.88 o 
  -2  12   5      484.08      448.82      7.69 o 
  -1  12   5       16.74       18.75      3.01 o 
   0  12   5       71.52       67.33      3.83 o 
   1  12   5       26.59       28.73      2.99 o 
   2  12   5     1161.05     1150.59     12.74 o 
   3  12   5        1.78        2.76      2.92 o 
   4  12   5      300.93      298.86      6.12 o 
   5  12   5        7.95        9.31      2.75 o 
   6  12   5      151.92      153.23      5.51 o 
   7  12   5      113.83      118.16      5.26 o 
   8  12   5      873.28      853.26     12.07 o 
   9  12   5       93.72       86.91      5.93 o 
  10  12   5       66.78       68.99      5.80 o 
  11  12   5       21.51       24.52      5.11 o 
  12  12   5       88.48       79.34      7.38 o 
  13  12   5        6.18        8.08      5.82 o 
 -13  13   5       23.70       25.95      7.84 o 
 -12  13   5        5.96       10.89      7.41 o 
 -11  13   5       18.96       13.11      7.19 o 
 -10  13   5      123.03      110.92      9.61 o 
  -9  13   5        3.15        7.30      6.68 o 
  -8  13   5      284.39      282.29     10.50 o 
  -7  13   5      334.62      325.89     10.75 o 
  -6  13   5       14.95       16.75      4.41 o 
  -5  13   5        0.27        2.65      4.01 o 
  -4  13   5       13.81       13.44      3.69 o 
  -3  13   5       76.09       73.95      4.88 o 
  -2  13   5       36.35       38.48      4.22 o 
  -1  13   5      648.56      649.99     11.30 o 
   0  13   5      344.56      354.35      6.66 o 
   1  13   5       19.74       24.41      3.12 o 
   2  13   5       32.39       31.74      3.52 o 
   3  13   5       21.20       20.28      3.43 o 
   4  13   5      114.94      114.42      5.04 o 
   5  13   5      199.19      192.40      5.90 o 
   6  13   5        3.29        0.41      3.28 o 
   7  13   5       78.43       77.27      4.62 o 
   8  13   5       94.92       87.65      5.90 o 
   9  13   5        3.12        3.06      4.39 o 
  10  13   5       43.09       43.86      5.48 o 
  11  13   5      194.75      194.14      8.20 o 
  12  13   5      137.61      123.24      8.49 o 
  13  13   5       16.03       13.76      6.20 o 
 -13  14   5       14.18       11.95      7.44 o 
 -12  14   5        9.31        1.16      7.74 o 
 -11  14   5       37.96       38.23      8.16 o 
 -10  14   5       19.60       17.38      7.52 o 
  -9  14   5        0.86        0.81      6.76 o 
  -8  14   5       22.77       24.36      5.21 o 
  -7  14   5      122.30      134.71      6.98 o 
  -6  14   5       95.62       90.55      6.13 o 
  -5  14   5       37.91       39.12      4.93 o 
  -4  14   5      218.24      219.99      9.65 o 
  -3  14   5        1.97        2.80      3.80 o 
  -2  14   5      134.03      132.23      5.93 o 
  -1  14   5      119.76      119.74      5.72 o 
   0  14   5       61.39       55.99      4.24 o 
   1  14   5      221.98      216.50      6.17 o 
   2  14   5       39.46       39.68      3.83 o 
   3  14   5      133.03      128.65      5.17 o 
   4  14   5      249.70      224.27      9.81 o 
   5  14   5       38.69       35.26      4.40 o 
   6  14   5        7.06       10.16      4.78 o 
   7  14   5        2.22        4.84      4.03 o 
   8  14   5       58.15       56.99      5.42 o 
   9  14   5       26.44       25.39      4.93 o 
  10  14   5        0.02       -2.85      4.64 o 
  11  14   5        7.78        9.43      4.77 o 
  12  14   5       78.31       74.22      7.42 o 
 -12  15   5      116.18      111.38     10.63 o 
 -11  15   5        0.59       -2.53      6.02 o 
 -10  15   5       14.54       18.30      7.41 o 
  -9  15   5      225.07      237.77     10.67 o 
  -8  15   5      649.54      631.55     13.68 o 
  -7  15   5        0.09        2.39      4.75 o 
  -6  15   5       97.98       98.84      6.62 o 
  -5  15   5        0.91        2.78      4.63 o 
  -4  15   5      637.76      607.56     12.90 o 
  -3  15   5      316.84      302.44      9.69 o 
  -2  15   5       69.00       74.24      4.85 o 
  -1  15   5      105.02      104.60      5.72 o 
   0  15   5      587.18      564.73      9.90 o 
   1  15   5      153.84      154.91      6.65 o 
   2  15   5       42.62       48.16      5.07 o 
   3  15   5       10.04       10.54      3.48 o 
   4  15   5      520.74      531.49     10.87 o 
   5  15   5       19.13       17.36      4.87 o 
   6  15   5      428.76      429.86     11.90 o 
   7  15   5        5.26        7.11      5.15 o 
   8  15   5      164.44      153.35      8.55 o 
   9  15   5      176.60      171.22      8.87 o 
  10  15   5      236.93      229.96      8.92 o 
  11  15   5        2.54        1.23      5.05 o 
  12  15   5        3.83       -1.05      6.10 o 
 -11  16   5       58.16       58.45      7.74 o 
 -10  16   5      503.27      512.77     17.37 o 
  -9  16   5       72.63       71.99      7.94 o 
  -8  16   5        0.01        7.44      5.36 o 
  -7  16   5      106.51      106.27      6.97 o 
  -6  16   5      148.42      153.51      7.72 o 
  -5  16   5       74.44       74.78      6.02 o 
  -4  16   5        4.95        5.68      4.29 o 
  -3  16   5       18.07       18.36      4.58 o 
  -2  16   5      926.60      949.83     13.78 o 
  -1  16   5       69.65       67.34      5.21 o 
   0  16   5       21.80       19.68      3.85 o 
   1  16   5       29.57       27.83      4.49 o 
   2  16   5     1257.57     1181.16     18.80 o 
   3  16   5      105.52       94.92      7.10 o 
   4  16   5       82.95       81.10      8.39 o 
   5  16   5       12.34        8.81      4.97 o 
   6  16   5      117.24      126.91      8.49 o 
   7  16   5      204.36      195.89      9.24 o 
   8  16   5      310.15      319.68     11.28 o 
   9  16   5       93.85       91.72      7.68 o 
  10  16   5      118.46      119.52      8.56 o 
  11  16   5        3.43        3.29      6.05 o 
 -11  17   5        3.08        6.02      6.79 o 
 -10  17   5       92.10       84.49      9.87 o 
  -9  17   5        6.25        9.57      6.51 o 
  -8  17   5       95.48       93.17      7.16 o 
  -7  17   5       40.01       33.31      5.68 o 
  -6  17   5       31.22       36.28      5.93 o 
  -5  17   5      216.55      210.12      8.55 o 
  -4  17   5      204.94      203.57      7.51 o 
  -3  17   5       16.38       14.84      4.36 o 
  -2  17   5      119.58      108.22      5.72 o 
  -1  17   5       19.34       18.94      4.61 o 
   0  17   5       22.08       24.70      6.37 o 
   1  17   5        2.81        2.69      5.22 o 
   2  17   5        6.82        7.94      5.33 o 
   3  17   5       28.96       33.71      5.79 o 
   4  17   5       43.25       43.50      7.46 o 
   5  17   5       41.57       40.06      7.35 o 
   6  17   5       44.36       46.70      7.59 o 
   7  17   5       18.78       12.56      7.39 o 
   8  17   5       37.86       40.06      7.85 o 
   9  17   5       16.29       11.30      6.17 o 
  10  17   5        0.50       -1.02      6.09 o 
 -10  18   5       50.16       47.46      9.06 o 
  -9  18   5        6.29        5.41      6.79 o 
  -8  18   5       19.76       20.23      5.87 o 
  -7  18   5        2.14        6.56      5.49 o 
  -6  18   5      120.72      124.89      7.05 o 
  -5  18   5       42.76       43.76      5.30 o 
  -4  18   5       14.75       18.18      4.71 o 
  -3  18   5        7.52        8.16      4.90 o 
  -2  18   5       35.43       33.16      4.84 o 
  -1  18   5      124.21      128.39      7.69 o 
   0  18   5        5.88        3.05      6.57 o 
   1  18   5        9.50        9.45      6.36 o 
   2  18   5      145.41      141.44      9.49 o 
   3  18   5        1.16        4.16      8.15 o 
   4  18   5       88.26       99.78      9.03 o 
   5  18   5       19.46       14.95      6.56 o 
   6  18   5      158.74      169.72     11.90 o 
   7  18   5       12.65       10.78      7.34 o 
   8  18   5       72.60       71.95      9.24 o 
   9  18   5       57.76       51.20     10.51 o 
  -9  19   5       65.58       64.84      8.01 o 
  -8  19   5      109.41      112.51      7.27 o 
  -7  19   5       31.77       29.44      5.56 o 
  -6  19   5       25.96       21.67      5.94 o 
  -5  19   5        6.18        8.81      5.54 o 
  -4  19   5      582.45      559.97     13.36 o 
  -3  19   5      114.03      108.01      7.16 o 
  -2  19   5       29.06       25.53      4.85 o 
  -1  19   5       77.38       71.85      7.23 o 
   0  19   5      143.13      141.26     10.00 o 
   1  19   5       80.59       75.69      8.35 o 
   2  19   5       74.52       69.42     10.37 o 
   3  19   5        9.11        9.30      8.63 o 
   4  19   5      260.59      251.41     15.24 o 
   5  19   5       21.64       19.85      9.21 o 
   6  19   5       91.15       85.66     11.62 o 
   7  19   5       34.53       31.40      9.56 o 
   8  19   5      234.80      227.43     17.29 o 
  -7  20   5       18.91       19.06      5.74 o 
  -6  20   5       48.00       53.41      6.35 o 
  -5  20   5        1.89        2.70      5.53 o 
  -4  20   5        2.21        2.74      5.27 o 
  -3  20   5       86.74       91.03      7.15 o 
  -2  20   5      242.58      247.52      8.68 o 
  -1  20   5       86.01       77.01      6.80 o 
   0  20   5       20.62       27.42      7.12 o 
   1  20   5      121.36      120.91      9.66 o 
   2  20   5      121.43       86.95     11.25 o 
   3  20   5       50.49       53.20      9.64 o 
   4  20   5       87.25       92.63     11.08 o 
   5  20   5        0.83        4.78      8.35 o 
   6  20   5      123.51      122.69     12.80 o 
   7  20   5        4.06        5.70      8.79 o 
  -6  21   5       29.76       28.80      6.33 o 
  -5  21   5       59.66       66.58      7.12 o 
  -4  21   5       65.60       62.66      6.93 o 
  -3  21   5        1.01        5.10      5.29 o 
  -2  21   5        5.11        4.56      6.03 o 
  -1  21   5       34.11       33.72      5.93 o 
   0  21   5       19.29       28.43      5.48 o 
   1  21   5       14.89       11.29      8.98 o 
   2  21   5       71.72       75.93     13.87 o 
   3  21   5       14.52       16.79      8.77 o 
   4  21   5       42.99       58.24     10.71 o 
   5  21   5        9.14        5.48      9.46 o 
   6  21   5        2.60        3.10      9.68 o 
  -3  22   5       16.46       14.17      6.02 o 
  -2  22   5        6.12        2.68      6.38 o 
  -1  22   5       24.99       22.02      5.84 o 
   0  22   5        2.95        5.82      6.02 o 
   1  22   5        1.23        0.60      7.29 o 
   2  22   5       45.24       49.66     10.19 o 
   3  22   5        4.37        0.96      9.38 o 
 -15   0   6       96.50      117.88     19.56 o 
 -14   0   6      676.38      585.79     32.52 o 
 -13   0   6        0.05        1.19     11.72 o 
 -12   0   6       11.70       11.56     11.31 o 
 -11   0   6       34.03       19.43     12.15 o 
 -10   0   6        7.66        5.23      5.09 o 
  -9   0   6      192.11      192.64     16.85 o 
  -8   0   6      352.28      347.12     14.78 o 
  -7   0   6       90.39      102.36     17.21 o 
  -6   0   6     1638.68     1567.20     23.97 o 
  -5   0   6      158.15      160.76     13.34 o 
  -4   0   6      432.29      422.82     19.04 o 
  -3   0   6       10.39        9.98      7.49 o 
  -2   0   6     1161.68     1140.41     19.80 o 
  -1   0   6       14.27       18.59      2.74 o 
   0   0   6     1515.52     1368.54     31.20 o 
   1   0   6      270.41      248.39     14.38 o 
   2   0   6       30.16       26.21      8.03 o 
   3   0   6       16.41       18.34      4.89 o 
   4   0   6     2819.85     2751.14     42.56 o 
   5   0   6       18.32       20.85      2.63 o 
   6   0   6      568.64      552.10     14.26 o 
   7   0   6       24.84       18.01      5.17 o 
   8   0   6        6.50        3.68      5.08 o 
   9   0   6        2.94        6.81      5.54 o 
  10   0   6       71.00       82.45     12.98 o 
  11   0   6      267.00      272.26     19.94 o 
  12   0   6     1301.55     1320.20     41.69 o 
  13   0   6       35.01       31.76     11.41 o 
  14   0   6        0.41       -5.61     11.23 o 
  15   0   6        4.68        1.91     12.48 o 
 -15   1   6       32.57       39.21      8.75 o 
 -14   1   6       29.41       32.05     11.72 o 
 -13   1   6       18.78       13.31      9.07 o 
 -12   1   6      650.56      628.26     21.92 o 
 -11   1   6       98.04      107.67      8.11 o 
 -10   1   6      152.81      152.74      8.42 o 
  -9   1   6       96.58       90.17      6.91 o 
  -8   1   6        6.78        9.59      3.77 o 
  -7   1   6      220.53      225.45      8.37 o 
  -6   1   6      136.57      127.67      5.70 o 
  -5   1   6        9.93       10.26      5.42 o 
  -4   1   6      676.47      631.04     16.03 o 
  -3   1   6       13.45       12.55      2.78 o 
  -2   1   6      469.80      462.36      8.46 o 
  -1   1   6      615.47      557.32     29.14 o 
   0   1   6      741.95      705.83     16.15 o 
   1   1   6      312.56      330.23     11.67 o 
   2   1   6      453.07      433.06     10.31 o 
   3   1   6       99.09      102.41      5.99 o 
   4   1   6      202.27      201.84      5.20 o 
   5   1   6        4.14        5.67      2.12 o 
   6   1   6      665.39      658.81     10.87 o 
   7   1   6       51.13       53.70      4.31 o 
   8   1   6       26.21       27.89      3.97 o 
   9   1   6       52.79       62.05      6.04 o 
  10   1   6      103.29      105.28      7.29 o 
  11   1   6       15.64       13.82      7.46 o 
  12   1   6        6.49       14.18      7.82 o 
  13   1   6        1.74        2.54      7.39 o 
  14   1   6      216.64      230.70     14.89 o 
  15   1   6        5.76       -1.60      8.37 o 
 -15   2   6        1.63       -1.79      7.65 o 
 -14   2   6        0.72        3.73      7.26 o 
 -13   2   6       45.28       30.07      9.11 o 
 -12   2   6        1.14        3.12      6.05 o 
 -11   2   6        0.14        1.18      5.32 o 
 -10   2   6       14.69       17.02      7.53 o 
  -9   2   6       21.20       18.03      5.47 o 
  -8   2   6       10.29       10.93      3.48 o 
  -7   2   6        1.63        0.89      3.24 o 
  -6   2   6        7.97       10.71      3.30 o 
  -5   2   6       50.45       46.41      6.62 o 
  -4   2   6       68.10       69.27      7.01 o 
  -3   2   6      509.52      489.27      9.39 o 
  -2   2   6        2.31        4.50      2.87 o 
  -1   2   6      247.71      235.10      9.96 o 
   0   2   6        0.91        6.02      4.42 o 
   1   2   6      160.24      154.47      8.52 o 
   2   2   6        0.64        1.99      3.71 o 
   3   2   6        1.15        4.59      2.81 o 
   4   2   6      232.11      224.50      6.30 o 
   5   2   6      121.68      118.27      3.69 o 
   6   2   6      136.41      127.88      4.51 o 
   7   2   6        3.03        4.53      3.19 o 
   8   2   6        5.67        5.81      4.46 o 
   9   2   6      235.00      214.48     10.50 o 
  10   2   6        3.46        4.11      4.89 o 
  11   2   6       16.45       16.85      5.52 o 
  12   2   6        3.62        8.53      7.36 o 
  13   2   6       14.77       10.81      7.72 o 
  14   2   6       83.22      100.60     16.26 o 
  15   2   6       44.80       35.47     10.31 o 
 -15   3   6       52.60       48.18      9.17 o 
 -14   3   6        1.24        1.93      7.61 o 
 -13   3   6       27.58       31.32      7.88 o 
 -12   3   6      516.11      524.72     13.66 o 
 -11   3   6       22.70       13.16      5.83 o 
 -10   3   6       71.70       86.84      9.80 o 
  -9   3   6        4.24        7.60      4.94 o 
  -8   3   6      301.64      321.73     11.04 o 
  -7   3   6       13.04       12.45      3.40 o 
  -6   3   6      123.25      126.73      5.56 o 
  -5   3   6       22.94       21.77      3.88 o 
  -4   3   6      257.88      254.57      7.62 o 
  -3   3   6        3.33        1.86      3.05 o 
  -2   3   6       12.72        9.37      3.22 o 
  -1   3   6        0.15        2.54      4.59 o 
   0   3   6      255.99      241.03     10.11 o 
   1   3   6       86.15       87.93      4.66 o 
   2   3   6      452.24      406.09      8.44 o 
   3   3   6        0.45        2.73      2.97 o 
   4   3   6      267.92      277.57      6.99 o 
   5   3   6      278.09      287.47      5.99 o 
   6   3   6     1040.05      990.52     15.20 o 
   7   3   6       75.13       73.42      6.11 o 
   8   3   6        6.07        6.58      4.49 o 
   9   3   6        0.01       -0.77      4.70 o 
  10   3   6      258.78      269.10     10.59 o 
  11   3   6       27.86       37.46      6.15 o 
  12   3   6        1.33        9.41      5.76 o 
  13   3   6       24.34       23.63      8.46 o 
  14   3   6      184.30      173.89     13.30 o 
  15   3   6       10.08        6.79      8.30 o 
 -15   4   6      139.96      132.09     11.42 o 
 -14   4   6      529.95      561.90     17.99 o 
 -13   4   6       41.06       39.91      6.43 o 
 -12   4   6       16.52       19.74      5.73 o 
 -11   4   6       62.82       57.26      6.12 o 
 -10   4   6      234.73      237.48     10.21 o 
  -9   4   6       75.09       76.03      7.14 o 
  -8   4   6       57.09       64.16      6.63 o 
  -7   4   6      231.38      226.80      9.25 o 
  -6   4   6     1794.47     1755.23     30.13 o 
  -5   4   6      175.31      189.49      5.72 o 
  -4   4   6       95.95       92.29      5.57 o 
  -3   4   6        1.65        0.99      3.36 o 
  -2   4   6      658.58      634.49     15.87 o 
  -1   4   6      236.46      244.03      8.19 o 
   0   4   6      323.07      297.45     11.65 o 
   1   4   6       60.20       55.56      4.19 o 
   2   4   6      129.97      134.47      5.59 o 
   3   4   6      429.07      439.58     10.62 o 
   4   4   6     1491.84     1423.31     14.92 o 
   5   4   6        0.04        2.31      2.43 o 
   6   4   6      443.74      417.46      9.22 o 
   7   4   6       71.23       65.55      4.72 o 
   8   4   6      123.43      120.13      7.38 o 
   9   4   6       16.39       19.12      5.23 o 
  10   4   6        1.73        3.55      5.36 o 
  11   4   6      242.59      236.80     10.54 o 
  12   4   6      771.77      763.42     17.81 o 
  13   4   6        0.31       -1.96      7.35 o 
  14   4   6        9.16        9.39      8.38 o 
  15   4   6        0.90        4.63      8.33 o 
 -15   5   6       21.22       20.77      9.78 o 
 -14   5   6        0.30        3.72      6.22 o 
 -13   5   6       74.16       74.09      7.31 o 
 -12   5   6      399.22      412.43     15.13 o 
 -11   5   6        8.70       10.43      5.19 o 
 -10   5   6        8.30       10.26      5.04 o 
  -9   5   6      509.59      498.31     12.27 o 
  -8   5   6       48.68       50.21      5.50 o 
  -7   5   6       47.73       52.32      5.35 o 
  -6   5   6        5.50        7.02      4.15 o 
  -5   5   6       54.15       49.99      4.40 o 
  -4   5   6     1080.92     1072.72     17.21 o 
  -3   5   6       42.54       41.56      3.97 o 
  -2   5   6      367.73      363.31      9.91 o 
  -1   5   6      263.48      252.59      8.39 o 
   0   5   6       68.27       73.03      3.59 o 
   1   5   6      538.71      525.27     13.31 o 
   2   5   6      228.49      217.71      6.76 o 
   3   5   6       81.33       81.27      4.82 o 
   4   5   6       65.96       64.73      3.88 o 
   5   5   6        2.34        3.04      2.61 o 
   6   5   6      383.97      393.66      9.26 o 
   7   5   6      115.30      119.06      5.87 o 
   8   5   6       66.22       66.27      6.30 o 
   9   5   6      337.19      348.19     11.72 o 
  10   5   6      117.55      117.48     10.75 o 
  11   5   6       37.31       32.17      6.23 o 
  12   5   6        4.26        3.07      5.82 o 
  13   5   6       51.79       42.48      7.30 o 
  14   5   6      184.48      175.97     17.76 o 
 -15   6   6        2.68        8.63     10.57 o 
 -14   6   6        0.01       -0.10      7.37 o 
 -13   6   6       40.57       38.07      7.60 o 
 -12   6   6       61.55       57.61      6.79 o 
 -11   6   6       90.89       98.39      8.60 o 
 -10   6   6       20.18       22.26      5.24 o 
  -9   6   6      668.83      677.01     14.22 o 
  -8   6   6        1.70        1.62      4.46 o 
  -7   6   6        1.50        2.64      4.13 o 
  -6   6   6        0.20        0.75      3.43 o 
  -5   6   6        9.17       11.08      3.68 o 
  -4   6   6      196.33      191.65      6.69 o 
  -3   6   6      895.74      870.03     12.59 o 
  -2   6   6       81.06       81.85      5.80 o 
  -1   6   6       88.99       87.17      5.73 o 
   0   6   6        1.77        4.00      2.40 o 
   1   6   6      472.16      473.31      9.54 o 
   2   6   6      147.62      147.63      5.93 o 
   3   6   6       22.54       34.66      3.94 o 
   4   6   6       34.80       34.99      3.45 o 
   5   6   6      233.48      236.36      6.11 o 
   6   6   6       49.71       54.82      4.76 o 
   7   6   6       23.61       26.03      4.26 o 
   8   6   6       55.13       58.20      6.50 o 
   9   6   6     1079.05     1026.55     19.08 o 
  10   6   6        5.26        6.10      5.42 o 
  11   6   6        0.51        1.40      5.67 o 
  12   6   6       39.57       40.52      7.12 o 
  13   6   6       22.09       21.27      6.49 o 
  14   6   6      239.16      216.14     10.14 o 
 -14   7   6       11.22        6.90      7.33 o 
 -13   7   6        1.22        2.23      7.05 o 
 -12   7   6       37.16       39.31      7.61 o 
 -11   7   6       24.43       23.48      8.03 o 
 -10   7   6       49.89       53.98      6.18 o 
  -9   7   6       34.48       34.94      5.50 o 
  -8   7   6      861.76      886.75     15.70 o 
  -7   7   6       81.45       78.26      5.98 o 
  -6   7   6       70.64       72.81      4.07 o 
  -5   7   6       97.37       92.55      5.48 o 
  -4   7   6      315.24      328.81     11.86 o 
  -3   7   6      342.49      338.69      8.46 o 
  -2   7   6        2.79        1.97      4.03 o 
  -1   7   6      206.26      200.86      5.66 o 
   0   7   6       88.35       82.24      3.92 o 
   1   7   6       57.78       55.68      4.54 o 
   2   7   6      119.38      109.41      5.40 o 
   3   7   6      128.32      123.52      5.62 o 
   4   7   6      430.36      434.02      8.30 o 
   5   7   6      125.99      116.20      4.82 o 
   6   7   6      118.90      106.25      5.95 o 
   7   7   6       28.13       33.15      4.56 o 
   8   7   6       48.53       46.28      5.08 o 
   9   7   6        0.17        3.10      5.41 o 
  10   7   6      288.77      279.75     11.33 o 
  11   7   6       34.90       36.64      6.68 o 
  12   7   6        2.39        1.99      6.05 o 
  13   7   6        5.39        4.65      5.46 o 
  14   7   6      118.11      111.49      8.18 o 
 -14   8   6       70.32       61.95      9.03 o 
 -13   8   6       28.78       36.82      7.95 o 
 -12   8   6        0.73        3.92      6.37 o 
 -11   8   6       24.21       30.15      9.02 o 
 -10   8   6      560.20      543.32     13.57 o 
  -9   8   6        2.17        3.66      5.00 o 
  -8   8   6       29.40       34.90      5.37 o 
  -7   8   6      355.11      363.77      8.99 o 
  -6   8   6      414.43      406.25      9.06 o 
  -5   8   6       54.46       50.01      4.00 o 
  -4   8   6      313.27      308.57      8.52 o 
  -3   8   6       17.02       21.57      3.92 o 
  -2   8   6      125.04      111.91      6.49 o 
  -1   8   6      113.27      114.82      4.69 o 
   0   8   6       79.04       70.87      3.91 o 
   1   8   6        0.78        2.78      3.46 o 
   2   8   6      442.30      445.50      9.58 o 
   3   8   6      202.38      200.40      6.39 o 
   4   8   6      511.44      495.23      8.98 o 
   5   8   6        2.92        4.99      3.10 o 
   6   8   6       49.91       50.26      5.06 o 
   7   8   6       76.22       81.40      5.66 o 
   8   8   6      820.36      831.63     14.31 o 
   9   8   6       11.95       14.85      5.64 o 
  10   8   6       20.34       20.25      6.20 o 
  11   8   6       16.29       15.49      6.04 o 
  12   8   6      291.70      305.96     10.98 o 
  13   8   6        2.22        3.99      5.55 o 
  14   8   6        1.08        1.60      6.38 o 
 -14   9   6       25.72       18.91      7.95 o 
 -13   9   6       70.55       73.87      9.03 o 
 -12   9   6       30.80       27.07      7.55 o 
 -11   9   6       74.70       89.13     11.13 o 
 -10   9   6        9.50       13.52      6.71 o 
  -9   9   6      528.57      537.45     16.20 o 
  -8   9   6      212.13      210.29      8.65 o 
  -7   9   6       17.83       19.28      4.07 o 
  -6   9   6       69.79       73.71      5.09 o 
  -5   9   6      264.86      268.63      7.14 o 
  -4   9   6      370.37      360.28      7.99 o 
  -3   9   6       47.22       43.20      4.01 o 
  -2   9   6      300.70      302.58      7.83 o 
  -1   9   6       85.43       83.66      4.71 o 
   0   9   6       12.57       14.94      3.15 o 
   1   9   6       16.20       16.93      3.84 o 
   2   9   6      263.64      248.92      8.96 o 
   3   9   6       94.08       93.90      4.88 o 
   4   9   6       28.82       32.84      3.75 o 
   5   9   6       22.46       24.47      4.47 o 
   6   9   6      351.64      359.91     13.12 o 
   7   9   6      272.05      263.01      9.05 o 
   8   9   6        2.00        5.00      3.73 o 
   9   9   6      308.58      309.39      9.73 o 
  10   9   6      154.45      147.78      9.21 o 
  11   9   6       57.56       59.50      6.60 o 
  12   9   6        9.83       13.66      5.40 o 
  13   9   6       35.65       47.79      6.50 o 
 -13  10   6        3.63        8.05      7.51 o 
 -12  10   6      110.54      118.22     10.23 o 
 -11  10   6      227.91      236.20     17.99 o 
 -10  10   6       11.55       13.09      7.05 o 
  -9  10   6      461.28      457.63     15.50 o 
  -8  10   6        1.73        3.60      6.31 o 
  -7  10   6      145.08      138.99      7.66 o 
  -6  10   6        3.62        1.57      3.90 o 
  -5  10   6        0.14       -0.96      3.25 o 
  -4  10   6       43.29       44.68      4.08 o 
  -3  10   6      185.73      178.83      5.46 o 
  -2  10   6       50.64       47.11      3.97 o 
  -1  10   6       23.01       27.77      3.33 o 
   0  10   6       48.51       50.07      4.65 o 
   1  10   6      780.18      763.33     16.11 o 
   2  10   6       11.82       11.68      3.56 o 
   3  10   6       14.29       13.45      3.54 o 
   4  10   6       49.82       43.98      4.14 o 
   5  10   6       26.38       28.42      4.58 o 
   6  10   6      108.97      109.68      6.28 o 
   7  10   6      413.70      411.42     10.71 o 
   8  10   6       10.56       13.38      4.53 o 
   9  10   6      614.75      612.08     13.12 o 
  10  10   6        2.42        2.03      4.37 o 
  11  10   6        3.05        4.64      4.60 o 
  12  10   6        6.60        8.08      6.54 o 
  13  10   6        9.74       10.62      7.02 o 
 -13  11   6        0.77        1.12      7.60 o 
 -12  11   6       28.81       24.10      7.79 o 
 -11  11   6       31.68       38.59     10.68 o 
 -10  11   6       84.47       92.47      9.19 o 
  -9  11   6      127.76      125.52     10.03 o 
  -8  11   6      283.36      273.89     14.67 o 
  -7  11   6      152.59      136.19     11.66 o 
  -6  11   6       31.35       29.88      5.32 o 
  -5  11   6       47.52       43.84      4.60 o 
  -4  11   6      251.76      237.41      6.36 o 
  -3  11   6      271.76      273.33      6.64 o 
  -2  11   6      164.91      158.12      5.71 o 
  -1  11   6      319.07      308.66      6.82 o 
   0  11   6      101.36       93.28      5.06 o 
   1  11   6        7.00        7.56      3.52 o 
   2  11   6      203.61      201.97      6.16 o 
   3  11   6      201.32      207.71      6.32 o 
   4  11   6      262.52      263.08      6.92 o 
   5  11   6       49.94       47.08      4.73 o 
   6  11   6        3.46        6.33      3.91 o 
   7  11   6       66.48       73.18      5.34 o 
   8  11   6      110.84      108.73      6.22 o 
   9  11   6       18.56       21.90      4.59 o 
  10  11   6      291.02      294.12     10.48 o 
  11  11   6      118.33      117.69      9.64 o 
  12  11   6        0.74       -0.16      6.74 o 
  13  11   6       21.30       17.02      7.88 o 
 -12  12   6        7.21        4.36      7.32 o 
 -11  12   6       13.31        9.78      9.46 o 
 -10  12   6      381.38      377.68     15.13 o 
  -9  12   6       41.21       40.64      7.70 o 
  -8  12   6        4.37        4.09      5.53 o 
  -7  12   6       54.69       48.74      6.24 o 
  -6  12   6        0.81        5.30      5.08 o 
  -5  12   6      120.70      117.24      5.47 o 
  -4  12   6      196.27      182.34      6.65 o 
  -3  12   6      151.13      155.53      5.50 o 
  -2  12   6      212.14      212.53      6.58 o 
  -1  12   6       90.05       92.81      4.56 o 
   0  12   6       83.57       80.89      4.96 o 
   1  12   6       55.45       57.73      4.34 o 
   2  12   6      863.64      862.60     14.42 o 
   3  12   6      109.56      109.44      5.12 o 
   4  12   6       12.52       12.50      3.62 o 
   5  12   6       12.54       14.72      4.19 o 
   6  12   6        7.50        8.83      4.12 o 
   7  12   6      100.97      100.54      6.04 o 
   8  12   6      556.31      552.89     11.71 o 
   9  12   6       69.67       62.65      6.51 o 
  10  12   6       51.38       49.40      7.44 o 
  11  12   6        0.38        1.57      6.79 o 
  12  12   6        3.11        2.28      6.84 o 
 -12  13   6        2.24       -1.62      7.93 o 
 -11  13   6       37.72       37.54     10.73 o 
 -10  13   6       18.46       18.69      7.55 o 
  -9  13   6      161.09      143.20     10.76 o 
  -8  13   6       72.08       74.03      7.34 o 
  -7  13   6        1.24        7.84      5.58 o 
  -6  13   6       71.84       77.07      6.08 o 
  -5  13   6      491.42      472.39     10.95 o 
  -4  13   6       15.46       15.81      4.23 o 
  -3  13   6      110.43      118.15      5.96 o 
  -2  13   6      123.77      124.06      5.57 o 
  -1  13   6      602.15      590.61      9.45 o 
   0  13   6       19.40       23.79      4.84 o 
   1  13   6        2.75        5.12      3.44 o 
   2  13   6       60.05       64.53      4.53 o 
   3  13   6      336.95      324.65      7.90 o 
   4  13   6       78.64       81.51      4.81 o 
   5  13   6      122.20      121.16      6.27 o 
   6  13   6       19.88       17.02      4.26 o 
   7  13   6      279.20      290.90      8.87 o 
   8  13   6       40.68       37.48      6.06 o 
   9  13   6      136.47      133.84      8.37 o 
  10  13   6        8.14        9.34      6.68 o 
  11  13   6       44.26       49.32      8.36 o 
  12  13   6        1.72       -3.88      7.89 o 
 -11  14   6       77.64       62.92     12.40 o 
 -10  14   6        6.47        2.00      7.38 o 
  -9  14   6       83.05       92.54      9.70 o 
  -8  14   6       54.19       51.16      6.16 o 
  -7  14   6      408.83      391.01     10.95 o 
  -6  14   6      107.11      106.06      6.85 o 
  -5  14   6        0.06        6.41      4.65 o 
  -4  14   6      154.35      148.99      6.75 o 
  -3  14   6      148.34      142.38      6.53 o 
  -2  14   6       27.02       24.45      4.10 o 
  -1  14   6      243.63      227.51      8.87 o 
   0  14   6        8.02       11.03      4.41 o 
   1  14   6     1038.53     1033.19     15.14 o 
   2  14   6        2.07        2.57      3.43 o 
   3  14   6        9.93       11.07      3.84 o 
   4  14   6       82.67       86.43      5.17 o 
   5  14   6      616.46      641.51     16.73 o 
   6  14   6      412.81      417.91     12.14 o 
   7  14   6       87.86       95.16      7.40 o 
   8  14   6       21.45       24.10      6.01 o 
   9  14   6      119.70      131.08     11.86 o 
  10  14   6       31.73       30.13      7.62 o 
  11  14   6       22.10       23.19      7.66 o 
 -11  15   6      120.79      118.22     11.03 o 
 -10  15   6       47.73       48.32      7.70 o 
  -9  15   6       10.67       13.79      6.51 o 
  -8  15   6       78.43       82.37      6.95 o 
  -7  15   6      170.29      160.05      8.18 o 
  -6  15   6      135.23      133.70      7.40 o 
  -5  15   6       37.83       36.23      5.40 o 
  -4  15   6      124.99      128.02      7.08 o 
  -3  15   6       68.53       68.48      5.52 o 
  -2  15   6       32.48       36.93      4.33 o 
  -1  15   6      331.01      314.66      9.30 o 
   0  15   6      178.69      183.02      7.52 o 
   1  15   6      147.36      140.48      6.98 o 
   2  15   6       39.78       41.40      4.92 o 
   3  15   6       49.74       48.07      5.15 o 
   4  15   6       19.65       16.87      4.61 o 
   5  15   6       15.74       15.56      5.25 o 
   6  15   6        9.25        7.80      5.43 o 
   7  15   6       71.15       69.36      6.97 o 
   8  15   6       87.10       72.91      7.24 o 
   9  15   6        2.69        1.46      5.82 o 
  10  15   6       48.69       57.14      8.11 o 
 -10  16   6      108.02      117.00      9.68 o 
  -9  16   6        7.80        3.72      6.63 o 
  -8  16   6        4.51        3.57      5.45 o 
  -7  16   6        0.11        3.21      5.32 o 
  -6  16   6       24.29       24.76      5.53 o 
  -5  16   6        0.00        3.75      4.84 o 
  -4  16   6        2.70        1.25      4.62 o 
  -3  16   6      122.41      114.58      7.27 o 
  -2  16   6       43.50       41.58      5.42 o 
  -1  16   6       12.95       11.87      4.60 o 
   0  16   6       97.99       95.61      6.39 o 
   1  16   6       45.59       44.44      5.29 o 
   2  16   6       30.55       24.90      5.73 o 
   3  16   6       51.79       46.82      6.22 o 
   4  16   6        2.36        4.10      6.58 o 
   5  16   6       52.51       54.36      7.68 o 
   6  16   6       27.57       31.32      7.02 o 
   7  16   6       81.03       83.69      7.64 o 
   8  16   6      187.45      183.56      9.65 o 
   9  16   6       15.34       15.85      6.22 o 
  10  16   6       29.83       27.84      8.28 o 
  -9  17   6       37.13       34.50      7.26 o 
  -8  17   6        2.27        3.79      5.75 o 
  -7  17   6      139.25      139.31      8.26 o 
  -6  17   6       40.93       42.25      6.28 o 
  -5  17   6      228.26      228.54      9.12 o 
  -4  17   6      105.86      108.33      6.95 o 
  -3  17   6       28.85       29.37      4.72 o 
  -2  17   6      125.71      128.86      8.07 o 
  -1  17   6      520.46      519.60     12.04 o 
   0  17   6       12.24       10.80      5.77 o 
   1  17   6        8.24       10.96      5.40 o 
   2  17   6       72.47       74.36      7.09 o 
   3  17   6      211.65      208.77      9.86 o 
   4  17   6       33.05       33.02      7.32 o 
   5  17   6       62.79       64.42      8.66 o 
   6  17   6       38.09       36.43      8.00 o 
   7  17   6      250.03      227.52     12.41 o 
   8  17   6       30.56       35.61      8.49 o 
   9  17   6        0.13       -1.14      7.88 o 
  -8  18   6       58.62       56.29      6.75 o 
  -7  18   6      224.99      223.68      9.71 o 
  -6  18   6       21.08       14.25      5.63 o 
  -5  18   6       68.86       73.25      6.13 o 
  -4  18   6      103.35      109.88      6.59 o 
  -3  18   6       92.79       90.23      8.05 o 
  -2  18   6       23.72       22.25      7.73 o 
  -1  18   6       69.19       79.59      7.54 o 
   0  18   6      144.53      124.86      9.89 o 
   1  18   6      254.18      245.80     10.54 o 
   2  18   6       31.78       32.13      6.41 o 
   3  18   6        2.65        6.55      7.17 o 
   4  18   6       46.89       47.87      8.00 o 
   5  18   6      591.40      547.67     21.39 o 
   6  18   6      117.32      127.20     10.92 o 
   7  18   6        1.98        6.47      7.27 o 
   8  18   6        0.06       -6.41      7.96 o 
  -7  19   6       19.46       21.84      6.43 o 
  -6  19   6       21.75       28.17      6.67 o 
  -5  19   6       80.01       88.48      7.41 o 
  -4  19   6        3.73        9.32      6.17 o 
  -3  19   6        8.15        9.28      6.11 o 
  -2  19   6       49.98       57.49      7.21 o 
  -1  19   6       80.68       67.67      7.53 o 
   0  19   6      115.91      116.06     10.14 o 
   1  19   6        0.12        1.17      7.00 o 
   2  19   6        0.55       -0.28      6.67 o 
   3  19   6        5.44       -0.75      8.46 o 
   4  19   6       13.37        4.04      8.80 o 
   5  19   6        1.68        5.01      7.67 o 
   6  19   6        4.27        0.85      7.73 o 
  -5  20   6       22.93       25.04      7.21 o 
  -4  20   6        0.00       -3.80      6.73 o 
  -3  20   6       62.79       69.22      7.88 o 
  -2  20   6        2.58       -0.24      6.49 o 
  -1  20   6        3.34        1.86      5.47 o 
   0  20   6       76.95       62.84      7.49 o 
   1  20   6        0.75       -0.96      7.29 o 
   2  20   6       65.46       69.12     10.82 o 
   3  20   6        8.64       11.09      8.85 o 
   4  20   6        4.65        8.66      8.60 o 
  -2  21   6       31.96       42.86      7.43 o 
  -1  21   6      213.02      226.16     11.26 o 
   0  21   6        1.34       -1.38      5.67 o 
   1  21   6        1.45        7.31      9.20 o 
 -14   1   7       62.18       58.32      9.65 o 
 -13   1   7       88.68       95.00     12.29 o 
 -12   1   7        7.28        8.95      9.21 o 
 -11   1   7        3.73       10.43      8.44 o 
 -10   1   7       78.73       71.03     10.04 o 
  -9   1   7      173.32      169.87      9.31 o 
  -8   1   7       84.31       89.04      7.59 o 
  -7   1   7       24.38       25.74      4.23 o 
  -6   1   7       22.88       27.87      4.20 o 
  -5   1   7      451.05      441.98     15.55 o 
  -4   1   7        4.24        2.56      5.77 o 
  -3   1   7       87.87       86.70      8.53 o 
  -2   1   7        5.83        6.31      5.32 o 
  -1   1   7      103.21      114.43      8.82 o 
   0   1   7       37.50       44.71      6.66 o 
   1   1   7      390.47      377.81     13.84 o 
   2   1   7      661.08      681.49     28.95 o 
   3   1   7     1055.96     1065.87     16.48 o 
   4   1   7      317.93      324.44      7.96 o 
   5   1   7       13.88       12.56      4.74 o 
   6   1   7       67.23       65.26      6.23 o 
   7   1   7       78.71       88.55      8.05 o 
   8   1   7      191.43      212.31      9.33 o 
   9   1   7       68.08       62.78     10.16 o 
  10   1   7       10.46       13.27      7.37 o 
  11   1   7      172.10      197.39     13.16 o 
  12   1   7        5.14        0.76      8.36 o 
  13   1   7      243.66      251.22     15.54 o 
  14   1   7        6.50       10.28      9.17 o 
 -14   2   7        3.42        1.82      8.04 o 
 -13   2   7       87.21       89.59      9.77 o 
 -12   2   7      158.22      154.51     17.35 o 
 -11   2   7      227.20      224.41     16.09 o 
 -10   2   7        2.18       -4.69      8.30 o 
  -9   2   7        0.01       -2.70      5.61 o 
  -8   2   7      279.00      291.24     11.15 o 
  -7   2   7       33.55       32.37      5.64 o 
  -6   2   7       81.74       86.44      5.38 o 
  -5   2   7      113.85      120.73      9.46 o 
  -4   2   7       89.46       97.19      8.88 o 
  -3   2   7     1884.02     1807.11     28.64 o 
  -2   2   7      147.80      151.75      9.65 o 
  -1   2   7       51.60       44.62      7.14 o 
   0   2   7      862.57      856.49     19.62 o 
   1   2   7      646.68      643.11     18.33 o 
   2   2   7      527.42      535.43     12.10 o 
   3   2   7      581.22      552.32     10.50 o 
   4   2   7        0.21       -0.58      4.52 o 
   5   2   7      478.84      476.86     12.43 o 
   6   2   7       87.10       88.01      6.70 o 
   7   2   7       69.60       66.58      6.50 o 
   8   2   7        3.06        2.50      4.95 o 
   9   2   7      220.71      204.27      9.56 o 
  10   2   7       79.00       84.58     12.98 o 
  11   2   7       87.96       98.20     10.50 o 
  12   2   7       33.17       35.78      9.23 o 
  13   2   7      139.56      148.35     25.01 o 
 -14   3   7       50.51       55.05      9.41 o 
 -13   3   7      115.08      124.76     15.82 o 
 -12   3   7       53.32       47.51      8.06 o 
 -11   3   7       18.12       15.72      6.96 o 
 -10   3   7      172.04      173.31      9.91 o 
  -9   3   7      162.63      138.14      8.94 o 
  -8   3   7        4.87        8.79      5.36 o 
  -7   3   7       28.65       23.36      5.56 o 
  -6   3   7      193.08      185.19      8.93 o 
  -5   3   7      187.82      172.74     10.60 o 
  -4   3   7      346.31      371.54     14.11 o 
  -3   3   7       27.45       33.38      7.25 o 
  -2   3   7      205.64      194.96     12.12 o 
  -1   3   7       82.68       81.36      7.84 o 
   0   3   7       37.45       39.75      5.22 o 
   1   3   7      227.45      221.40      8.49 o 
   2   3   7      409.21      409.65      9.41 o 
   3   3   7      854.85      830.29     12.78 o 
   4   3   7      206.54      195.08      8.67 o 
   5   3   7      107.22      100.84      5.60 o 
   6   3   7       77.39       77.03      6.68 o 
   7   3   7       47.74       50.89      6.01 o 
   8   3   7       23.63       20.05      5.63 o 
   9   3   7       42.41       42.92      6.48 o 
  10   3   7       93.30       93.83      7.95 o 
  11   3   7       12.04        9.99      7.37 o 
  12   3   7       24.05       17.83      8.54 o 
  13   3   7      177.86      205.54     14.57 o 
 -14   4   7        5.06        7.52      8.27 o 
 -13   4   7       57.07       57.56      9.26 o 
 -12   4   7        1.53        3.26      7.41 o 
 -11   4   7       22.48       24.43      5.66 o 
 -10   4   7       11.22        6.57      5.43 o 
  -9   4   7       15.45       16.52      5.49 o 
  -8   4   7        0.01        3.22      5.31 o 
  -7   4   7        9.43       12.83      5.51 o 
  -6   4   7       30.85       42.71      7.32 o 
  -5   4   7      117.34      129.42      9.69 o 
  -4   4   7       16.47       18.91      6.27 o 
  -3   4   7       14.47       16.16      3.51 o 
  -2   4   7        5.09        7.31      3.32 o 
  -1   4   7      193.84      188.17      8.20 o 
   0   4   7      465.65      454.05     11.61 o 
   1   4   7      152.28      158.94      7.52 o 
   2   4   7       14.17       16.60      3.85 o 
   3   4   7        2.85        2.37      3.55 o 
   4   4   7        2.81        5.15      4.68 o 
   5   4   7        5.91        6.60      3.79 o 
   6   4   7       68.71       75.93      6.95 o 
   7   4   7        1.19        1.71      5.08 o 
   8   4   7       60.05       60.38      6.65 o 
   9   4   7       24.17       27.80      5.97 o 
  10   4   7        3.51        2.97      5.93 o 
  11   4   7       27.62       33.45      6.92 o 
  12   4   7       45.40       40.62      9.37 o 
  13   4   7       76.82       95.96     11.38 o 
 -13   5   7        6.10        8.56      7.93 o 
 -12   5   7      217.62      221.37     10.45 o 
 -11   5   7       38.94       49.02      7.65 o 
 -10   5   7       92.38       95.64      7.51 o 
  -9   5   7      127.57      132.34      7.97 o 
  -8   5   7       43.19       49.61      6.09 o 
  -7   5   7       84.31       82.57      6.45 o 
  -6   5   7      207.16      217.98      8.54 o 
  -5   5   7      656.43      664.55     17.34 o 
  -4   5   7       31.93       30.82      4.25 o 
  -3   5   7       94.11      101.08      5.44 o 
  -2   5   7        0.18        2.23      3.44 o 
  -1   5   7       38.12       38.44      5.22 o 
   0   5   7      658.13      690.78     14.16 o 
   1   5   7        0.01        0.10      3.81 o 
   2   5   7      225.15      229.59      7.58 o 
   3   5   7      265.52      252.88      8.23 o 
   4   5   7       80.44       89.56      5.68 o 
   5   5   7       37.36       42.08      5.04 o 
   6   5   7       63.26       61.47      6.50 o 
   7   5   7       95.36       97.85      7.44 o 
   8   5   7      358.43      344.40     12.13 o 
   9   5   7      127.05      117.62      8.55 o 
  10   5   7        9.47        8.94      5.85 o 
  11   5   7      170.43      174.13     13.72 o 
  12   5   7       33.75       47.59      9.86 o 
  13   5   7       93.41       97.09     11.17 o 
 -13   6   7       42.07       40.63     11.15 o 
 -12   6   7      136.94      139.49     10.30 o 
 -11   6   7      203.09      222.23     12.20 o 
 -10   6   7        0.21       -0.57      5.67 o 
  -9   6   7        4.76        7.61      5.34 o 
  -8   6   7      390.00      413.54     11.82 o 
  -7   6   7      691.15      725.83     22.57 o 
  -6   6   7        4.56        6.51      4.55 o 
  -5   6   7        5.23        2.67      3.99 o 
  -4   6   7      257.47      270.95      8.22 o 
  -3   6   7      538.99      540.53     10.90 o 
  -2   6   7       94.94       92.24      5.46 o 
  -1   6   7        6.60        9.11      4.49 o 
   0   6   7       35.76       34.59      5.15 o 
   1   6   7      171.79      176.89      7.00 o 
   2   6   7      104.70       98.24      6.12 o 
   3   6   7       16.65       15.32      3.82 o 
   4   6   7       30.52       28.00      4.58 o 
   5   6   7      550.16      551.46     11.67 o 
   6   6   7      144.35      139.44      6.84 o 
   7   6   7      299.27      309.52     11.48 o 
   8   6   7       60.81       56.88      6.96 o 
   9   6   7       49.75       51.23      7.02 o 
  10   6   7      191.05      186.43     12.83 o 
  11   6   7      302.29      294.85     12.48 o 
  12   6   7        0.53        5.24      6.75 o 
  13   6   7       62.45       68.49     10.84 o 
 -13   7   7      121.24      121.49     10.45 o 
 -12   7   7       33.45       31.68      7.80 o 
 -11   7   7       16.34        9.67     10.13 o 
 -10   7   7       84.14       94.38      7.55 o 
  -9   7   7      262.32      262.62     10.25 o 
  -8   7   7      225.22      231.77      9.50 o 
  -7   7   7       20.95       28.52      5.31 o 
  -6   7   7      310.14      290.55      9.10 o 
  -5   7   7      472.55      496.68     11.17 o 
  -4   7   7      136.31      132.73      6.49 o 
  -3   7   7      111.67      117.43      6.24 o 
  -2   7   7       90.64       93.53      6.36 o 
  -1   7   7      207.74      203.00      8.78 o 
   0   7   7      107.94      107.70      6.94 o 
   1   7   7       35.11       38.99      4.72 o 
   2   7   7       36.27       37.38      4.57 o 
   3   7   7      166.65      172.00      6.98 o 
   4   7   7       35.93       32.37      4.75 o 
   5   7   7      622.48      625.13     14.53 o 
   6   7   7      173.91      163.61      7.49 o 
   7   7   7       45.97       45.39      6.58 o 
   8   7   7        2.53        4.01      5.63 o 
   9   7   7      240.08      225.93     10.81 o 
  10   7   7      191.10      209.45     10.75 o 
  11   7   7        0.10        2.55      6.86 o 
  12   7   7       49.86       51.13      7.71 o 
  13   7   7      134.66      138.95     13.12 o 
 -13   8   7        8.17       11.46      8.21 o 
 -12   8   7        6.66       13.72      7.47 o 
 -11   8   7       82.19       92.96     11.93 o 
 -10   8   7       71.86       73.70      9.06 o 
  -9   8   7      142.87      156.05      8.53 o 
  -8   8   7        9.02       13.15      5.43 o 
  -7   8   7       18.19       14.99      5.37 o 
  -6   8   7      242.08      248.51      7.93 o 
  -5   8   7       95.25       92.47      5.34 o 
  -4   8   7       14.76       17.67      4.38 o 
  -3   8   7       93.60       96.91      5.93 o 
  -2   8   7      182.61      187.26      7.25 o 
  -1   8   7      143.42      131.02      7.58 o 
   0   8   7      260.78      255.68      8.85 o 
   1   8   7      176.00      168.55      7.08 o 
   2   8   7       53.75       58.52      5.17 o 
   3   8   7       46.51       51.79      4.45 o 
   4   8   7        0.29        2.54      4.36 o 
   5   8   7        8.79        9.01      4.48 o 
   6   8   7        0.02        0.95      4.43 o 
   7   8   7       77.63       84.06      7.53 o 
   8   8   7      151.92      149.24      9.22 o 
   9   8   7        1.65        7.84      5.78 o 
  10   8   7        0.20       -2.86      6.34 o 
  11   8   7       31.11       30.36      7.16 o 
  12   8   7       81.76       70.64      8.38 o 
 -12   9   7       80.96       78.33      9.49 o 
 -11   9   7      102.69       99.97     12.33 o 
 -10   9   7        0.41       -0.10      7.32 o 
  -9   9   7       32.84       32.25      7.39 o 
  -8   9   7       73.95       76.80      8.78 o 
  -7   9   7       85.90       82.41      7.02 o 
  -6   9   7       58.81       56.22      5.31 o 
  -5   9   7      216.03      226.10      8.37 o 
  -4   9   7       51.47       50.80      4.65 o 
  -3   9   7       35.76       37.44      4.81 o 
  -2   9   7        8.01        7.59      4.09 o 
  -1   9   7      240.01      240.80      9.50 o 
   0   9   7      957.43      971.18     23.41 o 
   1   9   7        0.45        1.23      4.17 o 
   2   9   7       22.97       35.56      4.92 o 
   3   9   7      219.67      222.89      7.20 o 
   4   9   7       35.70       32.47      5.02 o 
   5   9   7        4.46        7.48      4.49 o 
   6   9   7       70.83       73.43      6.06 o 
   7   9   7      313.03      322.28     10.13 o 
   8   9   7       41.92       44.71      6.65 o 
   9   9   7      135.02      139.55      9.16 o 
  10   9   7       72.97       77.18      8.31 o 
  11   9   7       86.18       86.50      7.78 o 
  12   9   7       61.76       65.61      7.34 o 
 -12  10   7        3.11        5.71      7.86 o 
 -11  10   7      124.64      136.76     13.96 o 
 -10  10   7        6.04        5.13      7.10 o 
  -9  10   7        2.08        3.15      7.22 o 
  -8  10   7       29.68       27.77      7.46 o 
  -7  10   7      736.60      731.95     21.66 o 
  -6  10   7       35.53       30.54      5.67 o 
  -5  10   7      111.94      110.91      7.46 o 
  -4  10   7      116.53      126.10      5.39 o 
  -3  10   7       54.75       54.18      4.69 o 
  -2  10   7       79.87       86.77      5.32 o 
  -1  10   7      182.37      184.47      8.84 o 
   0  10   7        6.27       10.06      4.21 o 
   1  10   7      364.14      358.14      9.92 o 
   2  10   7        0.39        0.34      3.87 o 
   3  10   7        0.13        2.08      3.73 o 
   4  10   7       90.20       97.13      6.59 o 
   5  10   7      649.27      621.70     13.30 o 
   6  10   7       54.82       54.41      5.79 o 
   7  10   7      294.16      289.38      9.85 o 
   8  10   7        2.00        4.57      5.87 o 
   9  10   7       31.76       37.20      6.11 o 
  10  10   7       90.91      102.34      7.98 o 
  11  10   7      269.04      275.87     12.68 o 
  12  10   7       72.01       71.98      8.71 o 
 -11  11   7        5.14        2.51     10.42 o 
 -10  11   7        3.99        8.04      7.42 o 
  -9  11   7       27.95       21.92      7.92 o 
  -8  11   7      176.16      166.30     13.65 o 
  -7  11   7        0.03        0.00      5.46 o 
  -6  11   7      185.54      189.26      8.90 o 
  -5  11   7      160.18      179.56      8.21 o 
  -4  11   7        7.40       10.64      4.69 o 
  -3  11   7      433.54      442.51      9.79 o 
  -2  11   7      377.19      394.58      9.33 o 
  -1  11   7      315.64      309.70      9.37 o 
   0  11   7       35.75       38.93      4.62 o 
   1  11   7       11.74       13.00      4.13 o 
   2  11   7       29.84       31.04      4.57 o 
   3  11   7        0.06       -0.13      3.85 o 
   4  11   7        0.14        3.31      4.62 o 
   5  11   7      404.51      417.21     11.40 o 
   6  11   7      269.46      286.55      8.94 o 
   7  11   7       17.70       22.62      4.73 o 
   8  11   7        6.49        5.90      5.32 o 
   9  11   7       53.29       55.32      6.57 o 
  10  11   7      116.25      131.78      8.38 o 
  11  11   7        5.29        8.84      7.30 o 
 -11  12   7        4.65        5.81     10.06 o 
 -10  12   7      168.03      178.55     12.06 o 
  -9  12   7       89.18       80.53      9.22 o 
  -8  12   7       33.42       35.87      7.84 o 
  -7  12   7       11.20       12.47      5.74 o 
  -6  12   7      108.48      101.92      6.43 o 
  -5  12   7       43.74       47.55      5.28 o 
  -4  12   7      178.20      179.89      8.28 o 
  -3  12   7        2.05        1.80      4.66 o 
  -2  12   7      212.45      217.43      8.66 o 
  -1  12   7      103.87      108.64      6.56 o 
   0  12   7      323.96      298.67      8.59 o 
   1  12   7       49.35       49.72      4.61 o 
   2  12   7      162.28      161.18      6.37 o 
   3  12   7       42.91       41.47      4.42 o 
   4  12   7      223.63      216.83      7.99 o 
   5  12   7       46.30       45.12      5.23 o 
   6  12   7        0.92        1.99      4.48 o 
   7  12   7       61.04       67.09      5.96 o 
   8  12   7      382.62      402.08     12.26 o 
   9  12   7      195.11      214.55     11.89 o 
  10  12   7        4.55        4.68      6.95 o 
 -10  13   7        9.42        5.36      8.21 o 
  -9  13   7       43.66       41.64      8.79 o 
  -8  13   7      165.72      157.85      9.41 o 
  -7  13   7       90.61       84.58      6.63 o 
  -6  13   7        1.67        4.26      4.68 o 
  -5  13   7        5.70        7.81      5.25 o 
  -4  13   7      148.79      153.80     14.77 o 
  -3  13   7       11.54       11.58      5.05 o 
  -2  13   7       23.93       27.94      5.38 o 
  -1  13   7      400.56      382.14     12.81 o 
   0  13   7      369.65      372.60     13.39 o 
   1  13   7        2.75        4.30      3.87 o 
   2  13   7      187.23      181.69      6.68 o 
   3  13   7       54.52       63.31      4.88 o 
   4  13   7        5.11        6.69      4.42 o 
   5  13   7       13.88       13.99      4.55 o 
   6  13   7       22.77       24.26      4.97 o 
   7  13   7      146.82      143.17      9.36 o 
   8  13   7        2.21        0.15      6.87 o 
   9  13   7       29.45       30.57      7.80 o 
  10  13   7       50.61       43.10      8.09 o 
  -9  14   7        2.44        7.44      6.76 o 
  -8  14   7        7.23        3.71      6.49 o 
  -7  14   7      104.32      102.84      7.36 o 
  -6  14   7        8.92        7.70      5.80 o 
  -5  14   7        8.24        5.62      5.65 o 
  -4  14   7       33.61       31.19      6.86 o 
  -3  14   7        0.02        0.81      5.13 o 
  -2  14   7        0.23       -0.47      4.84 o 
  -1  14   7       67.49       67.73      7.42 o 
   0  14   7       37.56       37.74      5.25 o 
   1  14   7      186.16      189.98      8.20 o 
   2  14   7        4.04        7.42      4.41 o 
   3  14   7       34.46       35.73      5.06 o 
   4  14   7      169.76      173.71      7.50 o 
   5  14   7        8.28        8.82      4.53 o 
   6  14   7       20.22       23.55      5.95 o 
   7  14   7       62.65       70.27      7.49 o 
   8  14   7        4.35        3.38      6.87 o 
   9  14   7       13.77       18.55      7.27 o 
  -9  15   7        2.45        8.25      6.91 o 
  -8  15   7       86.77       87.47      8.31 o 
  -7  15   7       14.84       13.13      6.32 o 
  -6  15   7       20.08       11.05      5.88 o 
  -5  15   7        0.59        0.02      5.91 o 
  -4  15   7      167.06      165.23      9.17 o 
  -3  15   7      378.50      412.10     12.69 o 
  -2  15   7      313.68      309.81     10.87 o 
  -1  15   7       97.35      103.67      6.80 o 
   0  15   7       31.67       33.76      5.40 o 
   1  15   7       91.23       87.32      6.37 o 
   2  15   7      310.71      322.38      9.84 o 
   3  15   7       88.97       98.32      7.64 o 
   4  15   7        2.07        1.04      6.56 o 
   5  15   7      178.07      201.84     11.48 o 
   6  15   7      204.28      209.94     11.07 o 
   7  15   7        0.62       -0.92      6.14 o 
   8  15   7       32.78       31.90      6.47 o 
  -8  16   7        5.28        8.37      8.21 o 
  -7  16   7       15.85       16.90      6.70 o 
  -6  16   7       36.12       30.82      6.73 o 
  -5  16   7       81.56      100.37     11.53 o 
  -4  16   7      205.65      200.71     10.23 o 
  -3  16   7       11.60       17.97      6.70 o 
  -2  16   7      111.40      118.22      7.32 o 
  -1  16   7      178.09      194.28      8.54 o 
   0  16   7       88.72       87.18      6.67 o 
   1  16   7        0.04        3.36      5.01 o 
   2  16   7       84.48       81.61      7.62 o 
   3  16   7       88.34       86.79      9.13 o 
   4  16   7      272.34      252.26     12.99 o 
   5  16   7        5.08        3.61      7.31 o 
   6  16   7       20.45       21.94      8.09 o 
   7  16   7       69.75       83.51      9.16 o 
  -6  17   7       41.49       49.52      7.47 o 
  -5  17   7       10.70       14.14      6.58 o 
  -4  17   7       25.31       22.05      5.64 o 
  -3  17   7       68.97       75.34      6.83 o 
  -2  17   7       14.83       10.56      5.99 o 
  -1  17   7      155.41      154.87      9.30 o 
   0  17   7        4.24        3.57      5.81 o 
   1  17   7        7.98       12.67      6.02 o 
   2  17   7      201.19      207.37     10.11 o 
   3  17   7        0.17        0.05      7.20 o 
   4  17   7       54.13       61.79      9.03 o 
   5  17   7       37.25       46.03      8.65 o 
   6  17   7       23.46       23.26      8.06 o 
  -5  18   7        9.39       11.91      6.12 o 
  -4  18   7        0.04        1.55      6.96 o 
  -3  18   7       22.79       18.13      6.86 o 
  -2  18   7       58.12       68.17      9.43 o 
  -1  18   7       10.89       14.16      7.52 o 
   0  18   7        5.54        3.49      5.48 o 
   1  18   7       38.15       40.32      6.92 o 
   2  18   7        0.10        2.96      6.28 o 
   3  18   7      100.21      109.82     10.24 o 
   4  18   7        1.35        3.62      7.51 o 
   5  18   7      135.97      135.05     11.47 o 
  -2  19   7       75.19       81.68      8.65 o 
  -1  19   7        1.85       -0.20      7.58 o 
   0  19   7       32.28       33.94      6.95 o 
   1  19   7       34.76       44.81      8.83 o 
   2  19   7      193.09      190.04     28.59 o 
 -12   0   8       47.77       45.10     17.33 o 
 -11   0   8        3.88        5.37     13.86 o 
 -10   0   8       10.56        5.77     12.88 o 
  -9   0   8      122.24       97.88     15.40 o 
  -8   0   8      295.64      314.69     23.03 o 
  -7   0   8        3.59        7.10     11.82 o 
  -6   0   8      755.71      771.92     31.73 o 
  -5   0   8      208.89      215.26     18.09 o 
  -4   0   8       49.88       49.97     11.68 o 
  -3   0   8      222.06      230.52     17.84 o 
  -2   0   8       77.53       87.72     12.96 o 
  -1   0   8      641.83      638.71     26.99 o 
   0   0   8     1541.45     1526.41     40.38 o 
   1   0   8      257.18      247.73     18.36 o 
   2   0   8       26.63       27.51     10.57 o 
   3   0   8      381.28      399.58     22.65 o 
   4   0   8     1186.12     1203.89     37.70 o 
   5   0   8      856.31      928.89     34.01 o 
   6   0   8        6.97        4.22     10.24 o 
   7   0   8       39.21       47.53     12.09 o 
   8   0   8      109.53      100.62     15.04 o 
   9   0   8        3.25        3.52     12.07 o 
  10   0   8       68.84       62.25     15.31 o 
  11   0   8       59.39       70.34     16.09 o 
  12   0   8      921.51     1035.00     41.59 o 
 -12   1   8      371.42      424.90     20.80 o 
 -11   1   8       82.07       90.56     20.05 o 
 -10   1   8       92.45      100.85     12.15 o 
  -9   1   8       65.14       73.85     10.48 o 
  -8   1   8       15.69       16.62      8.13 o 
  -7   1   8      142.12      151.43     12.11 o 
  -6   1   8      166.58      177.25      9.49 o 
  -5   1   8      197.87      212.06     12.49 o 
  -4   1   8       96.79      105.87      9.84 o 
  -3   1   8       61.64       54.14      9.85 o 
  -2   1   8      164.62      182.38     11.51 o 
  -1   1   8       30.85       32.40      7.39 o 
   0   1   8        0.71        3.81      6.77 o 
   1   1   8      278.33      271.65     13.48 o 
   2   1   8      308.46      320.16     10.49 o 
   3   1   8       28.05       37.70      7.88 o 
   4   1   8       12.90       16.34      7.48 o 
   5   1   8       99.33       96.74     10.01 o 
   6   1   8      518.44      542.77     19.33 o 
   7   1   8      143.15      127.97     11.67 o 
   8   1   8        0.68        1.48      8.01 o 
   9   1   8       39.95       44.10      9.34 o 
  10   1   8       92.37       85.78     11.26 o 
  11   1   8       20.56       25.17      9.58 o 
  12   1   8       27.34       38.46     10.05 o 
 -12   2   8        3.68        0.47      7.87 o 
 -11   2   8       82.21       99.19     11.92 o 
 -10   2   8        4.70        1.57      9.18 o 
  -9   2   8       21.20       27.49      9.12 o 
  -8   2   8        0.01        2.09      8.57 o 
  -7   2   8        4.81        7.16      5.92 o 
  -6   2   8       40.32       39.13      6.50 o 
  -5   2   8        1.83        7.49      7.00 o 
  -4   2   8       18.34       18.59      7.20 o 
  -3   2   8       21.81       18.20      7.32 o 
  -2   2   8       45.68       56.31      7.85 o 
  -1   2   8       30.03       30.76      7.09 o 
   0   2   8       16.24       18.04      6.81 o 
   1   2   8      123.78      118.14      9.00 o 
   2   2   8       77.47       82.19      6.50 o 
   3   2   8       78.24       78.30      8.78 o 
   4   2   8        1.07        3.50      6.63 o 
   5   2   8        4.62        5.81      5.23 o 
   6   2   8       16.55       24.86      6.22 o 
   7   2   8       70.75       77.79      7.46 o 
   8   2   8       11.53       12.89      8.47 o 
   9   2   8       87.00       90.86     15.87 o 
  10   2   8        1.26        0.06      8.51 o 
  11   2   8        2.36        7.56      9.22 o 
  12   2   8        2.89        3.62      9.00 o 
 -12   3   8       65.25       65.01      9.70 o 
 -11   3   8      226.54      246.51     20.68 o 
 -10   3   8        6.84        5.47      6.92 o 
  -9   3   8       88.23       97.75      9.08 o 
  -8   3   8      175.83      181.44     10.19 o 
  -7   3   8      158.76      160.45     10.12 o 
  -6   3   8      270.22      269.54     11.28 o 
  -5   3   8       23.52       40.91      8.31 o 
  -4   3   8      318.68      306.05     14.42 o 
  -3   3   8      130.08      138.32     10.80 o 
  -2   3   8      576.63      600.57     14.91 o 
  -1   3   8       49.09       58.53      8.10 o 
   0   3   8        4.83       11.06      5.14 o 
   1   3   8      130.69      134.33      7.84 o 
   2   3   8      175.93      177.96      8.64 o 
   3   3   8      298.47      305.13     14.06 o 
   4   3   8       53.46       57.77      8.54 o 
   5   3   8        8.45        6.58      5.46 o 
   6   3   8      184.61      183.78      9.52 o 
   7   3   8      229.25      243.63     10.81 o 
   8   3   8       17.93       20.37      6.27 o 
   9   3   8        1.60        5.34      7.76 o 
  10   3   8      295.14      303.03     20.24 o 
  11   3   8      128.27      123.92     12.25 o 
  12   3   8       43.10       35.42      8.89 o 
 -12   4   8       17.06       17.07      8.20 o 
 -11   4   8        2.03        6.42      7.58 o 
 -10   4   8        6.45        6.94      7.66 o 
  -9   4   8      254.22      262.11     12.11 o 
  -8   4   8      282.26      293.86     10.92 o 
  -7   4   8       32.19       33.69      7.36 o 
  -6   4   8      309.95      324.39     10.84 o 
  -5   4   8      371.42      394.83     13.35 o 
  -4   4   8      181.66      176.99      9.50 o 
  -3   4   8       62.58       70.69      7.61 o 
  -2   4   8       40.37       41.59      6.37 o 
  -1   4   8      331.90      335.70     13.01 o 
   0   4   8      648.02      633.35     14.86 o 
   1   4   8       31.06       29.89      5.42 o 
   2   4   8        4.04        9.07      4.90 o 
   3   4   8      151.56      142.52     11.02 o 
   4   4   8      609.93      635.73     15.69 o 
   5   4   8      275.76      279.04     11.07 o 
   6   4   8        2.04        6.06      5.70 o 
   7   4   8        2.67        3.68      5.60 o 
   8   4   8       93.48       93.00      8.18 o 
   9   4   8       50.18       47.96      9.23 o 
  10   4   8      164.62      174.57     13.63 o 
  11   4   8       55.85       49.06     10.30 o 
 -12   5   8      120.00      125.82     14.42 o 
 -11   5   8       29.77       27.60      8.11 o 
 -10   5   8      233.57      248.90     10.89 o 
  -9   5   8      298.77      287.38     11.21 o 
  -8   5   8       73.30       85.62      7.84 o 
  -7   5   8      195.84      201.30      9.75 o 
  -6   5   8      199.58      207.33      9.30 o 
  -5   5   8        7.49        9.66      5.81 o 
  -4   5   8        1.37        3.62      5.64 o 
  -3   5   8      108.97      118.01      8.24 o 
  -2   5   8       54.91       56.52      6.74 o 
  -1   5   8       10.19       12.20      5.17 o 
   0   5   8        0.36        2.08      5.07 o 
   1   5   8       65.33       70.78      6.72 o 
   2   5   8      218.95      221.23      9.57 o 
   3   5   8       50.37       54.47      6.66 o 
   4   5   8       30.97       38.68      5.33 o 
   5   5   8       63.86       72.26      7.47 o 
   6   5   8      354.61      365.63     12.91 o 
   7   5   8       20.19       17.81      5.92 o 
   8   5   8      253.23      264.87     12.19 o 
   9   5   8      190.96      204.00     10.98 o 
  10   5   8        2.37        2.01      8.11 o 
  11   5   8        3.30        3.98      8.16 o 
 -11   6   8      132.51      117.81     13.50 o 
 -10   6   8        5.87       10.35      5.94 o 
  -9   6   8       95.01      104.84      8.08 o 
  -8   6   8       42.71       42.36      6.45 o 
  -7   6   8        4.52        1.41      5.54 o 
  -6   6   8      163.77      164.66      8.67 o 
  -5   6   8       20.47       19.70      6.10 o 
  -4   6   8       35.49       34.49      6.36 o 
  -3   6   8      233.59      237.99     10.49 o 
  -2   6   8       94.60      107.16      8.59 o 
  -1   6   8      156.18      163.00      8.90 o 
   0   6   8        8.27        7.15      5.19 o 
   1   6   8      425.13      443.45     15.46 o 
   2   6   8      204.37      200.83      9.21 o 
   3   6   8      113.63      111.56      8.01 o 
   4   6   8        7.52        9.17      4.57 o 
   5   6   8        2.25        4.31      5.47 o 
   6   6   8       63.30       75.83      7.73 o 
   7   6   8      188.99      208.46     10.41 o 
   8   6   8       44.40       41.41      6.91 o 
   9   6   8      199.07      200.00     10.84 o 
  10   6   8        0.28        1.43      6.58 o 
  11   6   8        0.52       -3.99      8.42 o 
 -11   7   8      108.50      107.75     13.85 o 
 -10   7   8        0.59        3.65      7.52 o 
  -9   7   8      195.18      189.38      9.75 o 
  -8   7   8      259.67      272.29     14.85 o 
  -7   7   8       95.21      101.99      7.79 o 
  -6   7   8       58.65       60.58      6.54 o 
  -5   7   8        0.07       -0.11      5.84 o 
  -4   7   8      132.99      140.53      8.95 o 
  -3   7   8      103.77      112.49      8.19 o 
  -2   7   8      250.48      260.06     10.74 o 
  -1   7   8      183.04      201.66     10.22 o 
   0   7   8        8.60       11.44      5.36 o 
   1   7   8       25.61       26.54      5.79 o 
   2   7   8      209.32      205.14      8.15 o 
   3   7   8      200.21      220.86      9.43 o 
   4   7   8      103.40      108.19      6.93 o 
   5   7   8        0.01        0.98      5.71 o 
   6   7   8       91.43       82.68      7.85 o 
   7   7   8       52.23       52.70      7.24 o 
   8   7   8        0.98        5.83      5.93 o 
   9   7   8       23.77       22.80      7.02 o 
  10   7   8      256.86      292.39     12.92 o 
  11   7   8      115.57      121.05     12.54 o 
 -11   8   8        0.08        5.05     10.80 o 
 -10   8   8       68.91       66.23      9.71 o 
  -9   8   8      103.63      104.96      9.88 o 
  -8   8   8      224.10      236.90     12.67 o 
  -7   8   8        1.22        2.06      5.70 o 
  -6   8   8        2.15        3.44      5.35 o 
  -5   8   8      173.00      179.60     11.90 o 
  -4   8   8      562.83      598.60     15.89 o 
  -3   8   8       58.77       61.71      6.91 o 
  -2   8   8        3.94        8.14      5.67 o 
  -1   8   8       28.34       28.47      5.82 o 
   0   8   8      151.92      161.22      8.97 o 
   1   8   8        0.30        4.60      5.14 o 
   2   8   8       26.76       33.39      5.22 o 
   3   8   8       21.17       22.29      5.19 o 
   4   8   8      356.56      367.55     10.92 o 
   5   8   8        0.05        1.48      5.82 o 
   6   8   8       29.84       26.11      6.41 o 
   7   8   8      109.99      115.16      8.91 o 
   8   8   8      307.49      319.26     12.94 o 
   9   8   8      188.87      201.58     11.37 o 
  10   8   8      111.62      109.61      9.63 o 
 -10   9   8      185.39      203.72     12.95 o 
  -9   9   8       89.22       95.16      9.86 o 
  -8   9   8       59.62       70.20      9.21 o 
  -7   9   8       27.32       30.96      7.49 o 
  -6   9   8      136.07      142.45      8.52 o 
  -5   9   8      113.06      120.78      9.05 o 
  -4   9   8        8.65       12.35      5.08 o 
  -3   9   8      191.92      201.89     10.16 o 
  -2   9   8      216.89      218.36     10.13 o 
  -1   9   8       64.57       64.96      5.86 o 
   0   9   8       66.94       69.39      8.62 o 
   1   9   8       40.85       51.46      6.45 o 
   2   9   8      125.41      117.97      8.73 o 
   3   9   8       25.27       27.76      5.35 o 
   4   9   8       15.82       13.89      5.07 o 
   5   9   8       37.12       42.25      5.75 o 
   6   9   8       76.71       78.13      7.87 o 
   7   9   8       15.08       18.19      6.39 o 
   8   9   8      279.41      274.58     16.47 o 
   9   9   8      162.87      191.62     11.02 o 
  10   9   8        6.29       14.56      7.16 o 
 -10  10   8       80.77       76.96      9.35 o 
  -9  10   8       72.70       75.35      9.79 o 
  -8  10   8        0.74        1.03      7.29 o 
  -7  10   8       95.13       94.34     12.12 o 
  -6  10   8      119.35      123.95      9.89 o 
  -5  10   8      100.86      106.63     11.90 o 
  -4  10   8      117.89      137.05      9.03 o 
  -3  10   8      495.02      521.47     16.94 o 
  -2  10   8       98.82       98.06      5.94 o 
  -1  10   8        1.54        5.27      4.73 o 
   0  10   8       19.45       16.03      5.91 o 
   1  10   8      392.47      425.19     11.53 o 
   2  10   8      156.90      155.13      8.09 o 
   3  10   8       71.18       72.70      6.43 o 
   4  10   8       56.74       65.18      6.49 o 
   5  10   8       22.15       25.24      5.42 o 
   6  10   8       58.02       68.49      7.92 o 
   7  10   8      160.18      171.55     10.26 o 
   8  10   8       84.55       86.91      8.49 o 
   9  10   8      207.10      220.17     11.63 o 
  -9  11   8       80.01       75.07     10.00 o 
  -8  11   8      169.76      181.35     12.31 o 
  -7  11   8       18.16       21.69      7.69 o 
  -6  11   8        2.31        7.30      7.16 o 
  -5  11   8       54.38       60.08      8.39 o 
  -4  11   8       26.92       24.37      8.31 o 
  -3  11   8        0.39        1.15      5.69 o 
  -2  11   8       18.48       24.19      4.72 o 
  -1  11   8      423.85      456.94     10.65 o 
   0  11   8       58.68       63.38      6.29 o 
   1  11   8        0.58        3.49      4.40 o 
   2  11   8      372.31      377.52     11.52 o 
   3  11   8      119.88      116.76      7.57 o 
   4  11   8       13.13       12.01      5.23 o 
   5  11   8        4.29        0.29      5.44 o 
   6  11   8       89.99       97.58      7.70 o 
   7  11   8       36.99       40.03      6.32 o 
   8  11   8       12.68       18.61      5.95 o 
   9  11   8       32.57       29.81      6.86 o 
  -9  12   8       12.30        9.85      7.55 o 
  -8  12   8       19.04       14.55      7.31 o 
  -7  12   8        1.30        3.44      7.50 o 
  -6  12   8       34.06       26.09      7.81 o 
  -5  12   8       16.93       10.24      6.95 o 
  -4  12   8      214.54      228.11     14.91 o 
  -3  12   8        1.31        0.63      5.33 o 
  -2  12   8       21.46       20.55      5.50 o 
  -1  12   8       12.91       14.02      5.28 o 
   0  12   8       13.09       11.47      5.11 o 
   1  12   8        0.12        1.20      4.14 o 
   2  12   8       20.41       21.82      4.85 o 
   3  12   8       86.63      100.76      6.76 o 
   4  12   8       35.54       35.36      5.63 o 
   5  12   8       43.71       47.10      5.91 o 
   6  12   8       81.17       87.64      7.52 o 
   7  12   8      164.18      168.33      9.34 o 
   8  12   8      206.79      212.46     10.25 o 
  -8  13   8        2.05        0.70      7.97 o 
  -7  13   8       12.63       13.28      7.73 o 
  -6  13   8        0.03        1.03      7.25 o 
  -5  13   8      308.55      323.98     14.43 o 
  -4  13   8       64.90       61.76     10.88 o 
  -3  13   8      114.42      110.03      9.00 o 
  -2  13   8      117.79      128.67      8.14 o 
  -1  13   8      182.09      176.83      8.84 o 
   0  13   8      368.12      392.69     12.26 o 
   1  13   8      180.52      187.20      8.26 o 
   2  13   8        2.08        1.45      5.84 o 
   3  13   8       10.25        9.58      4.84 o 
   4  13   8      118.43      128.74      7.54 o 
   5  13   8      162.24      175.70      8.35 o 
   6  13   8        7.14        8.06      5.97 o 
   7  13   8      178.18      191.24     11.86 o 
  -7  14   8      275.63      297.18     14.23 o 
  -6  14   8       71.46       79.64     11.10 o 
  -5  14   8       22.17       13.86      7.58 o 
  -4  14   8       24.40       20.43      6.11 o 
  -3  14   8      125.73      124.32      9.53 o 
  -2  14   8      143.50      151.00      8.63 o 
  -1  14   8       99.20       89.00      6.80 o 
   0  14   8        7.97       11.03      5.75 o 
   1  14   8       85.28       77.65      6.52 o 
   2  14   8      129.66      134.37      8.74 o 
   3  14   8       71.53       75.05      7.35 o 
   4  14   8        0.00        3.21      5.91 o 
   5  14   8      116.48      108.97     10.19 o 
   6  14   8       73.62       86.87      8.08 o 
  -6  15   8        0.97        0.47      7.95 o 
  -5  15   8       10.57       17.00      7.26 o 
  -4  15   8        0.71        0.73      6.38 o 
  -3  15   8        7.19        7.30      7.04 o 
  -2  15   8        5.07        3.03      5.33 o 
  -1  15   8       44.80       48.65      6.43 o 
   0  15   8      119.05      133.10      8.68 o 
   1  15   8        5.57        4.69      5.28 o 
   2  15   8       61.36       63.42      7.86 o 
   3  15   8        1.88        2.15      6.95 o 
   4  15   8        8.61        6.03      7.41 o 
   5  15   8       43.52       33.98      9.69 o 
  -4  16   8       57.89       66.09      7.80 o 
  -3  16   8      135.65      126.69      9.03 o 
  -2  16   8        0.07        4.68      6.61 o 
  -1  16   8        1.08       -0.99      5.65 o 
   0  16   8       25.05       30.08      5.82 o 
   1  16   8        4.12        4.38      7.48 o 
   2  16   8       70.97       77.17      9.89 o 
   3  16   8       15.30       23.21      8.02 o 
 -10   1   9        7.25        0.79     10.71 o 
  -9   1   9      334.43      362.34     19.31 o 
  -8   1   9       66.69       59.61     10.40 o 
  -7   1   9       47.55       55.93     10.44 o 
  -6   1   9        1.55        1.55      8.64 o 
  -5   1   9      349.89      379.96     27.00 o 
  -4   1   9      245.38      240.58     14.68 o 
  -3   1   9      169.92      153.06     12.47 o 
  -2   1   9      177.88      169.90     12.52 o 
  -1   1   9        2.78        4.69      7.61 o 
   0   1   9       89.53       99.03      8.11 o 
   1   1   9      403.57      429.57     13.74 o 
   2   1   9       20.82       17.93      8.07 o 
   3   1   9      148.65      156.32     12.31 o 
   4   1   9        8.61        6.86      7.98 o 
   5   1   9       40.92       46.82      8.94 o 
   6   1   9       96.11      108.37     11.31 o 
   7   1   9        0.28        4.38      8.15 o 
   8   1   9       73.47       78.37     10.91 o 
   9   1   9      307.92      312.60     19.45 o 
 -10   2   9       58.36       62.93      9.45 o 
  -9   2   9      144.32      166.79     11.95 o 
  -8   2   9       17.19       20.34      9.12 o 
  -7   2   9      156.77      181.02     13.83 o 
  -6   2   9      125.36      126.51     14.20 o 
  -5   2   9      120.18      130.75     11.88 o 
  -4   2   9        2.50        2.05      7.81 o 
  -3   2   9      385.40      406.58     17.51 o 
  -2   2   9      314.03      316.71     12.50 o 
  -1   2   9      199.65      210.73     10.51 o 
   0   2   9        5.58        8.81      5.97 o 
   1   2   9       20.82       23.25      6.11 o 
   2   2   9      237.95      237.06     13.84 o 
   3   2   9      591.62      599.17     24.03 o 
   4   2   9      243.85      238.77     14.25 o 
   5   2   9       75.58       75.83     10.10 o 
   6   2   9       60.29       72.60     10.32 o 
   7   2   9      368.68      389.54     18.20 o 
   8   2   9       70.25       72.21     11.50 o 
   9   2   9       12.44       18.27      9.28 o 
 -10   3   9       58.18       57.41      9.45 o 
  -9   3   9      173.57      179.00     11.92 o 
  -8   3   9       10.83       19.14      7.61 o 
  -7   3   9      147.62      160.26     11.07 o 
  -6   3   9      111.77      112.61      8.12 o 
  -5   3   9       15.07       18.80      6.79 o 
  -4   3   9      227.90      238.19     11.51 o 
  -3   3   9       25.98       23.59      6.67 o 
  -2   3   9       14.60       13.08      6.40 o 
  -1   3   9        4.41        5.39      5.81 o 
   0   3   9        1.41        2.94      5.81 o 
   1   3   9      151.77      164.91     20.97 o 
   2   3   9        7.06       10.36      7.74 o 
   3   3   9       70.36       78.53     10.10 o 
   4   3   9      209.20      234.85     14.25 o 
   5   3   9      204.96      219.89     14.25 o 
   6   3   9        0.01       -1.21      8.32 o 
   7   3   9       77.88       83.79     11.31 o 
   8   3   9       54.73       48.22     10.24 o 
   9   3   9      131.01      142.93     13.03 o 
  -9   4   9       40.94       30.09     11.10 o 
  -8   4   9       85.04       85.05      9.30 o 
  -7   4   9       39.67       41.57      7.30 o 
  -6   4   9        3.04        6.51      5.76 o 
  -5   4   9        6.46       12.11      6.36 o 
  -4   4   9       13.47       15.06      6.20 o 
  -3   4   9        2.39        3.66      6.31 o 
  -2   4   9       49.70       56.90      7.58 o 
  -1   4   9       12.02        7.74      6.03 o 
   0   4   9      269.32      290.81     11.71 o 
   1   4   9       77.34       78.03     10.18 o 
   2   4   9        4.55        8.08      7.63 o 
   3   4   9       21.72       24.18      8.21 o 
   4   4   9       71.51       70.48      9.74 o 
   5   4   9      121.15      119.82     11.34 o 
   6   4   9      194.63      218.56     14.36 o 
   7   4   9       26.57       25.33      8.61 o 
   8   4   9        8.88        9.90      8.55 o 
   9   4   9       10.51        9.57      8.92 o 
  -9   5   9       49.14       50.20      8.77 o 
  -8   5   9      120.26      142.06     13.38 o 
  -7   5   9        0.02       -2.65      6.05 o 
  -6   5   9       40.95       50.27      7.02 o 
  -5   5   9      302.20      316.97     13.50 o 
  -4   5   9       65.45       61.13      7.68 o 
  -3   5   9      218.53      222.91     11.20 o 
  -2   5   9       52.98       57.41      7.49 o 
  -1   5   9       55.27       60.44      7.62 o 
   0   5   9      242.20      259.22     18.42 o 
   1   5   9      438.03      455.97     17.98 o 
   2   5   9        6.99        8.66      7.50 o 
   3   5   9       66.02       70.64     11.98 o 
   4   5   9       57.29       57.37      9.83 o 
   5   5   9       13.62       12.64      7.62 o 
   6   5   9      187.59      196.27     10.68 o 
   7   5   9        7.42        5.46      6.20 o 
   8   5   9       17.71       11.08      8.83 o 
   9   5   9      223.84      232.31     15.52 o 
  -9   6   9       77.41       73.83      9.24 o 
  -8   6   9        4.94        6.45      6.54 o 
  -7   6   9       42.23       50.13      7.00 o 
  -6   6   9      166.48      176.54      9.44 o 
  -5   6   9      100.73       95.16      9.20 o 
  -4   6   9        2.06        1.64      6.68 o 
  -3   6   9       93.68      104.65      8.75 o 
  -2   6   9      149.92      168.53     10.02 o 
  -1   6   9      374.94      411.42     15.68 o 
   0   6   9        4.38        0.83      6.01 o 
   1   6   9       43.91       45.41      8.67 o 
   2   6   9       67.62       60.56      9.81 o 
   3   6   9      248.11      273.98     15.06 o 
   4   6   9        3.40        6.04      7.94 o 
   5   6   9       34.50       39.90      6.90 o 
   6   6   9       44.97       47.59      7.65 o 
   7   6   9      199.92      218.72     14.87 o 
   8   6   9       30.61       38.51      9.46 o 
  -8   7   9        8.28        3.99      7.72 o 
  -7   7   9      147.22      147.40      9.24 o 
  -6   7   9      119.37      116.59      8.84 o 
  -5   7   9       13.81       19.43      6.99 o 
  -4   7   9      178.32      196.94     11.10 o 
  -3   7   9       67.01       79.22      8.18 o 
  -2   7   9      165.99      167.97     10.34 o 
  -1   7   9        9.93        5.60      6.11 o 
   0   7   9        4.82        5.00      6.04 o 
   1   7   9       51.02       49.06      8.74 o 
   2   7   9       48.74       48.30      9.32 o 
   3   7   9       13.65       16.71      8.33 o 
   4   7   9      313.62      323.59     27.29 o 
   5   7   9      208.37      213.07     14.79 o 
   6   7   9       16.98       14.08      7.46 o 
   7   7   9       15.45       19.05      7.32 o 
   8   7   9       16.14       19.10      7.26 o 
  -8   8   9       56.97       57.14      9.11 o 
  -7   8   9      101.79      119.10     16.57 o 
  -6   8   9        0.97        2.25      6.30 o 
  -5   8   9        8.63       12.15      6.73 o 
  -4   8   9       52.72       57.57      7.96 o 
  -3   8   9        3.35        4.76      6.42 o 
  -2   8   9        0.19       -0.11      6.15 o 
  -1   8   9       17.11       16.97      6.53 o 
   0   8   9      482.70      510.37     15.23 o 
   1   8   9      120.67      133.30     11.55 o 
   2   8   9        0.29       -6.71      6.71 o 
   3   8   9        0.57       -0.28      7.20 o 
   4   8   9       98.81      121.30     11.31 o 
   5   8   9       33.61       28.40      7.06 o 
   6   8   9      116.02      121.22      9.71 o 
   7   8   9       59.08       70.00     11.48 o 
   8   8   9       71.20       83.63      8.98 o 
  -7   9   9        4.34        6.84      7.86 o 
  -6   9   9      113.04      106.38      9.99 o 
  -5   9   9      113.69      109.77     12.13 o 
  -4   9   9        1.11       -0.12      6.70 o 
  -3   9   9        3.20        3.41      6.37 o 
  -2   9   9       72.77       85.02      9.74 o 
  -1   9   9      187.28      189.82     11.42 o 
   0   9   9      190.77      204.78     10.86 o 
   1   9   9      117.55      118.87     11.17 o 
   2   9   9       43.90       44.71      7.16 o 
   3   9   9       19.11       24.08      6.69 o 
   4   9   9        0.02       -3.44      6.19 o 
   5   9   9      109.67      111.26      9.44 o 
   6   9   9      197.25      210.62     11.54 o 
   7   9   9        7.97        3.84      7.22 o 
  -7  10   9       82.88       83.67      9.99 o 
  -6  10   9       56.77       52.69     10.33 o 
  -5  10   9       12.54       10.39      7.12 o 
  -4  10   9        1.31        2.69      8.04 o 
  -3  10   9        1.53        1.31      8.83 o 
  -2  10   9       46.15       49.06      6.38 o 
  -1  10   9      195.71      205.94      9.37 o 
   0  10   9        2.59        4.39      6.51 o 
   1  10   9       13.11       16.32      7.79 o 
   2  10   9       72.70       70.57      7.90 o 
   3  10   9       24.45       24.23      6.71 o 
   4  10   9       27.75       23.38      6.86 o 
   5  10   9        0.94        2.31      6.98 o 
   6  10   9      113.81      122.06     10.06 o 
  -6  11   9      131.91      142.19     11.11 o 
  -5  11   9        9.45       16.16      7.33 o 
  -4  11   9        8.68       10.85      9.39 o 
  -3  11   9       67.08       63.73     11.06 o 
  -2  11   9      378.07      391.04     14.43 o 
  -1  11   9        4.93       10.55      6.71 o 
   0  11   9       74.21       66.89      8.02 o 
   1  11   9        3.48        8.18      5.81 o 
   2  11   9       46.55       56.93      6.83 o 
   3  11   9      169.65      191.10     13.72 o 
   4  11   9      225.37      252.68     10.86 o 
   5  11   9       69.46       76.49      8.04 o 
  -5  12   9       15.86       21.29      8.00 o 
  -4  12   9      311.64      351.08     18.43 o 
  -3  12   9       50.70       55.30     10.43 o 
  -2  12   9        8.16        9.38      8.59 o 
  -1  12   9       49.45       56.28      7.83 o 
   0  12   9      146.11      161.30     11.32 o 
   1  12   9      259.47      270.49     13.12 o 
   2  12   9       15.19       23.68      6.25 o 
   3  12   9       15.32       18.11      5.88 o 
   4  12   9       75.38       86.97      8.19 o 
  -3  13   9       15.75       14.14     13.11 o 
  -2  13   9        5.93        5.05      9.07 o 
  -1  13   9      140.64      145.72     10.40 o 
   0  13   9       26.65       28.29      7.60 o 
   1  13   9        5.03        8.54      7.39 o 
   2  13   9       37.12       31.05      7.77 o 
   3  13   9       10.53       11.58      6.68 o 
  -6   0  10       18.96       24.87     13.89 o 
  -5   0  10       57.82       69.83     15.15 o 
  -4   0  10       16.73       14.67     13.02 o 
  -3   0  10      202.56      212.70     20.97 o 
  -2   0  10      182.06      239.74     21.81 o 
  -1   0  10        3.55       -2.74      7.86 o 
   0   0  10      158.83      166.56     19.46 o 
   1   0  10       14.79        8.62     11.84 o 
   2   0  10        4.28        4.09     11.98 o 
   3   0  10        0.65        2.23     11.43 o 
   4   0  10       96.09       97.45     16.63 o 
   5   0  10      254.45      240.70     22.45 o 
   6   0  10      189.92      195.89     20.66 o 
  -6   1  10      254.45      282.37     17.14 o 
  -5   1  10       88.22      101.64     32.70 o 
  -4   1  10       18.92       22.64      7.41 o 
  -3   1  10       31.13       28.34      7.37 o 
  -2   1  10       21.97       18.55      6.99 o 
  -1   1  10       65.33       68.12     10.10 o 
   0   1  10       67.18       73.59     16.04 o 
   1   1  10       25.76       35.46      9.35 o 
   2   1  10       11.46       13.29      8.73 o 
   3   1  10        1.65       -2.90      8.85 o 
   4   1  10       38.77       56.30     10.17 o 
   5   1  10        0.12        1.72      8.84 o 
   6   1  10       43.88       36.73      9.85 o 
  -6   2  10        0.49        6.29      7.95 o 
  -5   2  10       29.76       37.40      8.15 o 
  -4   2  10        1.50       -0.56      7.37 o 
  -3   2  10       25.04       28.92      7.33 o 
  -2   2  10        9.59        7.88      6.63 o 
  -1   2  10       10.65       11.34      6.83 o 
   0   2  10        0.52       -4.53      8.50 o 
   1   2  10        5.04        8.05      8.66 o 
   2   2  10       13.70        9.85      9.36 o 
   3   2  10       24.51       25.25      8.74 o 
   4   2  10        9.41        4.24      8.66 o 
   5   2  10       16.81       22.18      8.41 o 
   6   2  10        5.04        4.30      8.47 o 
  -6   3  10       91.15       99.60     10.14 o 
  -5   3  10      107.67      119.15     10.69 o 
  -4   3  10       13.72        8.06      7.31 o 
  -3   3  10        0.32       -3.26      7.20 o 
  -2   3  10       86.08       93.99      9.15 o 
  -1   3  10      127.82      140.99     10.30 o 
   0   3  10      145.84      159.56     15.11 o 
   1   3  10       17.78       17.39      8.57 o 
   2   3  10       47.35       45.20      9.89 o 
   3   3  10        1.90       -7.45     11.03 o 
   4   3  10       45.70       47.68     10.23 o 
   5   3  10        0.29        1.35      8.87 o 
   6   3  10       31.34       39.74     10.12 o 
  -6   4  10       14.22       13.89      7.69 o 
  -5   4  10       20.89       17.58      7.67 o 
  -4   4  10       21.69       19.63      7.58 o 
  -3   4  10      157.43      161.53     11.15 o 
  -2   4  10      192.24      217.35     11.69 o 
  -1   4  10       27.25       28.09      9.40 o 
   0   4  10      149.30      162.09     13.36 o 
   1   4  10       25.01       26.50     12.46 o 
   2   4  10       87.37      109.85     11.88 o 
   3   4  10        6.27       -0.69      8.20 o 
   4   4  10       65.94       68.87     17.44 o 
   5   4  10      132.89      159.02     25.64 o 
  -5   5  10       41.18       44.79      8.59 o 
  -4   5  10       19.12       25.32      7.95 o 
  -3   5  10      124.95      137.77     10.64 o 
  -2   5  10       10.03       18.00      6.99 o 
  -1   5  10       20.78       14.87      9.24 o 
   0   5  10       98.78      105.33     11.97 o 
   1   5  10       51.14       54.99     10.86 o 
   2   5  10       16.61       24.18      9.12 o 
   3   5  10       53.61       61.43     10.54 o 
   4   5  10       38.51       34.10      9.13 o 
   5   5  10        3.86        4.59     10.46 o 
  -5   6  10      166.41      174.84     10.05 o 
  -4   6  10        1.79       -0.67      7.15 o 
  -3   6  10       17.40       24.64      7.33 o 
  -2   6  10        8.84       11.60      7.08 o 
  -1   6  10        2.62        5.81      9.04 o 
   0   6  10        0.07       -2.62      8.96 o 
   1   6  10        0.26        4.51      8.12 o 
   2   6  10       48.98       59.73     10.78 o 
   3   6  10      176.99      197.78     20.23 o 
   4   6  10        6.43       -0.58      9.11 o 
  -4   7  10        0.74        2.53      7.24 o 
  -3   7  10       38.74       48.02      8.35 o 
  -2   7  10      147.43      163.14     10.92 o 
  -1   7  10       45.03       39.67      9.29 o 
   0   7  10       60.31       62.85     10.67 o 
   1   7  10        0.16       -0.40      8.58 o 
   2   7  10       88.91       98.09     11.88 o 
   3   7  10       53.77       70.95     11.01 o 
   4   7  10       61.60       57.55     10.58 o 
  -3   8  10       81.48       81.50      9.58 o 
  -2   8  10       24.83       30.25      7.92 o 
  -1   8  10       38.93       30.00     10.23 o 
   0   8  10       80.57       91.66     12.00 o 
   1   8  10      108.35      116.84     12.10 o 
   2   8  10      162.70      158.92     13.11 o 
  -1   9  10       12.37        9.73      9.18 o 
   0   9  10       80.15       91.39     11.78 o 
                                                 
